# Supplementary material for: Dichlorido[(S)-N-(1-phenyl­ethyl­idene)-1-(pyridin-2-yl)ethanamine-κ2 N,N′]zinc(II) dichloro­methane solvate
Source: Acta Crystallogr Sect E Struct Rep Online. 2010 Jul 31;66(Pt 8):m1027. doi: 10.1107/S1600536810029387 (PMC3007472; doi:10.1107/S1600536810029387)
Supplement: Supplementary file 1 [file e-66-m1027-sup1.cif]

##############################################################################
###                                                                        ###
###        Electronic paper (Acta Crystallographica Section E)             ###
###                                                                        ###
##############################################################################
#                                                                            #
# This CIF contains the data in a paper accepted for publication in Acta     #
# Crystallographica Section E. It conforms to the requirements of Notes      #
# for Authors for Section E, and has been peer reviewed under the auspices   #
# of the IUCr Commission on Journals.                                        #
#                                                                            #
# Full details of the Crystallographic Information File format               #
# are given in the paper "The Crystallographic Information File (CIF):       #
# a New Standard Archive File for Crystallography" by S. R. Hall, F. H.      #
# Allen and I. D. Brown [Acta Cryst. (1991), A47, 655-685].                  #
#                                                                            #
# The current version of the core CIF dictionary is obtainable from          #
# ftp://ftp.iucr.org/pub/cif_core.dic. The current version number is 2.4.    #
#                                                                            #
# Software is freely available for graphical display of the structure(s) in  #
# this CIF.  For information consult the CIF home page http://www.iucr.org/  #
# cif/home.html                                                              #
#                                                                            #
# This file may be used for bona fide research purposes within the           #
# scientific community so long as proper attribution is given to the journal # 
# article from which it was obtained.                                        #
#                                                                            #
##############################################################################
                                             
data_global
_audit_creation_method     'from SHELXL97 CIF and IUCr SHELXL97-template'
_journal_date_recd_electronic     2010-07-05
_journal_date_accepted     2010-07-23
_journal_name_full     'Acta Crystallographica, Section E'
_journal_year     2010
_journal_volume     66
_journal_issue      8
_journal_page_first     m1027
_journal_page_last     m1027
_journal_paper_category     QM
_journal_coeditor_code     RK2219
_publ_contact_author_name     'Prof. Jong Hwa Jeong'
_publ_contact_author_address
; Department of Chemistry
  Kyungpook National University
  Taegu, 702-701
  KOREA
;
_publ_contact_author_email     'jeongjh@knu.ac.kr'
_publ_contact_author_fax     '82(53)9506330'
_publ_contact_author_phone     '82(53)9506343'
_publ_section_title
;\
Dichlorido[(<i>S</i>)-<i>N</i>-(1-phenylethylidene)-1-(pyridin-2-yl)ethanamine-\
\k^2^<i>N</i>,<i>N</i>']zinc(II) dichloromethane solvate
;
_publ_section_title_footnote     .
loop_
    _publ_author_name
    _publ_author_address
    'Nayab, Saira'
;
Department of Chemistry
Kyungpook National University
Taegu, 702-701
Republic of Korea
;
    'Paek, Seung-Min'
;
Department of Chemistry
Kyungpook National University
Taegu, 702-701
Republic of Korea
;
    'Jeong, Jong Hwa'
;
Department of Chemistry
Kyungpook National University
Taegu, 702-701
Republic of Korea
;
_publ_section_synopsis     .
data_I
_audit_creation_method     SHELXL97
_chemical_name_systematic
;
Dichlorido[(<i>S</i>)-<i>N</i>-(1-phenylethylidene)-1-(pyridin-2-yl)
ethanamine-\k^2^<i>N</i>,<i>N</i>']zinc(II) dichloromehtane solvate
;
_chemical_name_common     ?
_chemical_formula_moiety     'C15 H16 Cl2 N2 Zn, 0.5(C2 H4 Cl4)'
_chemical_formula_sum     'C16 H18 Cl4 N2 Zn'
_chemical_formula_iupac     '[Zn Cl2 (C15 H16 N2)] , C H2 Cl2'
_chemical_formula_weight     445.51
_chemical_melting_point     ?
_symmetry_cell_setting     triclinic
_symmetry_space_group_name_H-M     'P -1'
_symmetry_space_group_name_Hall     '-P 1'
loop_
    _symmetry_equiv_pos_as_xyz
    'x, y, z'
    '-x, -y, -z'
_cell_length_a     7.9381(7)
_cell_length_b     10.7187(8)
_cell_length_c     11.8426(7)
_cell_angle_alpha     96.724(6)
_cell_angle_beta     108.466(6)
_cell_angle_gamma     97.968(7)
_cell_volume     932.53(13)
_cell_formula_units_Z     2
_cell_measurement_reflns_used     25
_cell_measurement_theta_min     10
_cell_measurement_theta_max     12
_cell_measurement_temperature     295(2)
_exptl_crystal_description     'block'
_exptl_crystal_colour     'colourless'
_exptl_crystal_size_max     0.45
_exptl_crystal_size_mid     0.40
_exptl_crystal_size_min     0.35
_exptl_crystal_density_diffrn     1.587
_exptl_crystal_density_meas     ?
_exptl_crystal_density_method     'not measured'
_exptl_crystal_F_000     452
_exptl_absorpt_coefficient_mu     1.889
_exptl_absorpt_correction_type     psi-scan
_exptl_absorpt_process_details     '(<i>ABSCALC</i>; McArdle & Daly, 1999)'
_exptl_absorpt_correction_T_min     0.489
_exptl_absorpt_correction_T_max     0.569
_exptl_special_details
;
;
_diffrn_ambient_temperature     295(2)
_diffrn_radiation_type     MoK\a
_diffrn_radiation_wavelength     0.71073
_diffrn_radiation_source     'fine--focus sealed tube'
_diffrn_radiation_monochromator     'graphite'
_diffrn_measurement_device_type     'Enraf--Nonius CAD-4 diffractometer'
_diffrn_measurement_method     '\w/2\q--scans'
_diffrn_detector_area_resol_mean     ?
_diffrn_reflns_number     3871
_diffrn_reflns_av_R_equivalents     0.0089
_diffrn_reflns_av_sigmaI/netI     0.0259
_diffrn_reflns_theta_min     1.84
_diffrn_reflns_theta_max     25.47
_diffrn_reflns_theta_full     25.47
_diffrn_measured_fraction_theta_max     1.000
_diffrn_measured_fraction_theta_full     1.000
_diffrn_reflns_limit_h_min     0
_diffrn_reflns_limit_h_max     9
_diffrn_reflns_limit_k_min     -12
_diffrn_reflns_limit_k_max     12
_diffrn_reflns_limit_l_min     -14
_diffrn_reflns_limit_l_max     13
_diffrn_standards_number     3
_diffrn_standards_interval_count     ?
_diffrn_standards_interval_time     60
_diffrn_standards_decay_%     0
_refine_special_details
;
;
_reflns_number_total     3463
_reflns_number_gt     2873
_reflns_threshold_expression     '>2\s(I)'
_refine_ls_structure_factor_coef     Fsqd
_refine_ls_matrix_type     full
_refine_ls_R_factor_all     0.0708
_refine_ls_R_factor_gt     0.0592
_refine_ls_wR_factor_gt     0.1911
_refine_ls_wR_factor_ref     0.1972
_refine_ls_goodness_of_fit_ref     1.112
_refine_ls_restrained_S_all     1.112
_refine_ls_number_reflns     3463
_refine_ls_number_parameters     210
_refine_ls_number_restraints     0
_refine_ls_hydrogen_treatment     constr
_refine_ls_weighting_scheme     calc
_refine_ls_weighting_details
         'calc w=1/[\s^2^(Fo^2^)+(0.1240P)^2^+1.3285P] where P=(Fo^2^+2Fc^2^)/3'
_atom_sites_solution_hydrogens     geom
_atom_sites_solution_primary     direct
_atom_sites_solution_secondary     difmap
_refine_ls_shift/su_max     0.001
_refine_ls_shift/su_mean     0.000
_refine_diff_density_max     0.853
_refine_diff_density_min     -1.379
_refine_ls_extinction_method     'none'
_refine_ls_extinction_coef     ?
loop_
    _atom_type_symbol
    _atom_type_description
    _atom_type_scat_dispersion_real
    _atom_type_scat_dispersion_imag
    _atom_type_scat_source
    'C' 'C' 0.0033 0.0016
                         'International Tables Vol C Tables 4.2.6.8 and 6.1.1.4'
    'Zn' 'Zn' 0.2839 1.4301
                         'International Tables Vol C Tables 4.2.6.8 and 6.1.1.4'
    'Cl' 'Cl' 0.1484 0.1585
                         'International Tables Vol C Tables 4.2.6.8 and 6.1.1.4'
    'N' 'N' 0.0061 0.0033
                         'International Tables Vol C Tables 4.2.6.8 and 6.1.1.4'
    'O' 'O' 0.0106 0.0060
                         'International Tables Vol C Tables 4.2.6.8 and 6.1.1.4'
    'H' 'H' 0.0000 0.0000
                         'International Tables Vol C Tables 4.2.6.8 and 6.1.1.4'
_computing_data_collection     '<i>CAD-4 Software</i> (Enraf--Nonius, 1989)'
_computing_cell_refinement     '<i>CAD-4 Software</i> (Enraf--Nonius, 1989)'
_computing_data_reduction     '<i>XCAD</i> (McArdle, 1999)'
_computing_structure_solution     '<i>SHELXS97</i> (Sheldrick, 2008)'
_computing_structure_refinement     '<i>SHELXL97</i> (Sheldrick, 2008)'
_computing_molecular_graphics     '<i>ORTEPIII</i> (Burnett & Johnson, 1996)'
_computing_publication_material     '<i>SHELXL97</i> (Sheldrick, 2008)'
loop_
    _atom_site_type_symbol
    _atom_site_label
    _atom_site_fract_x
    _atom_site_fract_y
    _atom_site_fract_z
    _atom_site_U_iso_or_equiv
    _atom_site_adp_type
    _atom_site_calc_flag
    _atom_site_refinement_flags
    _atom_site_occupancy
    _atom_site_disorder_assembly
    _atom_site_disorder_group
    Zn Zn 0.75251(7) 0.65883(5) 0.79296(5) 0.0462(2) Uani d . 1 . .
    Cl Cl1 0.57114(18) 0.80013(15) 0.78335(15) 0.0610(4) Uani d . 1 . .
    Cl Cl2 0.6555(2) 0.45749(14) 0.80264(16) 0.0704(5) Uani d . 1 . .
    N N1 0.8371(6) 0.6589(4) 0.6459(4) 0.0460(9) Uani d . 1 . .
    N N2 1.0239(5) 0.7302(4) 0.8835(3) 0.0385(8) Uani d . 1 . .
    C C1 0.7332(8) 0.6417(6) 0.5294(5) 0.0572(13) Uani d . 1 . .
    H H1 0.6083 0.6236 0.5100 0.069 Uiso calc R 1 . .
    C C2 0.8008(9) 0.6494(6) 0.4393(5) 0.0631(15) Uani d . 1 . .
    H H2 0.7244 0.6359 0.3594 0.076 Uiso calc R 1 . .
    C C3 0.9837(10) 0.6773(7) 0.4673(6) 0.0697(17) Uani d . 1 . .
    H H3 1.0336 0.6839 0.4065 0.084 Uiso calc R 1 . .
    C C4 1.0944(8) 0.6959(6) 0.5869(5) 0.0578(14) Uani d . 1 . .
    H H4 1.2195 0.7151 0.6077 0.069 Uiso calc R 1 . .
    C C5 1.0162(7) 0.6852(5) 0.6742(4) 0.0428(10) Uani d . 1 . .
    C C6 1.1306(6) 0.6999(5) 0.8060(4) 0.0415(10) Uani d . 1 . .
    H H6 1.2345 0.7695 0.8246 0.050 Uiso calc R 1 . .
    C C7 1.1975(8) 0.5778(6) 0.8317(5) 0.0587(14) Uani d . 1 . .
    H H7A 1.2645 0.5867 0.9163 0.088 Uiso calc R 1 . .
    H H7B 1.2744 0.5605 0.7857 0.088 Uiso calc R 1 . .
    H H7C 1.0963 0.5085 0.8094 0.088 Uiso calc R 1 . .
    C C8 1.1009(6) 0.7966(5) 0.9897(4) 0.0410(10) Uani d . 1 . .
    C C9 1.2985(7) 0.8533(6) 1.0420(5) 0.0597(14) Uani d . 1 . .
    H H9A 1.3577 0.8262 0.9868 0.090 Uiso calc R 1 . .
    H H9B 1.3503 0.8252 1.1174 0.090 Uiso calc R 1 . .
    H H9C 1.3141 0.9449 1.0554 0.090 Uiso calc R 1 . .
    C C10 0.9907(6) 0.8173(5) 1.0667(4) 0.0406(10) Uani d . 1 . .
    C C11 0.8521(7) 0.7222(5) 1.0654(5) 0.0516(12) Uani d . 1 . .
    H H11 0.8315 0.6425 1.0178 0.062 Uiso calc R 1 . .
    C C12 0.7449(8) 0.7450(7) 1.1340(6) 0.0623(15) Uani d . 1 . .
    H H12 0.6519 0.6805 1.1317 0.075 Uiso calc R 1 . .
    C C13 0.7731(9) 0.8608(7) 1.2053(6) 0.0654(16) Uani d . 1 . .
    H H13 0.6987 0.8753 1.2504 0.078 Uiso calc R 1 . .
    C C14 0.9100(10) 0.9546(6) 1.2103(6) 0.0665(16) Uani d . 1 . .
    H H14 0.9294 1.0331 1.2595 0.080 Uiso calc R 1 . .
    C C15 1.0214(8) 0.9348(6) 1.1429(5) 0.0557(13) Uani d . 1 . .
    H H15 1.1163 0.9993 1.1481 0.067 Uiso calc R 1 . .
    Cl Cl1S 0.4042(8) 0.8397(6) 0.3886(5) 0.204(2) Uani d . 1 . .
    Cl Cl2S 0.2730(12) 1.0098(6) 0.5042(6) 0.243(3) Uani d . 1 . .
    C C1S 0.368(2) 0.9595(16) 0.4503(14) 0.168(7) Uani d . 1 . .
    H H1S1 0.4877 0.9926 0.5093 0.201 Uiso calc R 1 . .
    H H1S2 0.3596 1.0119 0.3880 0.201 Uiso calc R 1 . .
loop_
    _atom_site_aniso_label
    _atom_site_aniso_U_11
    _atom_site_aniso_U_22
    _atom_site_aniso_U_33
    _atom_site_aniso_U_12
    _atom_site_aniso_U_13
    _atom_site_aniso_U_23
    Zn 0.0334(3) 0.0516(4) 0.0525(4) 0.0000(2) 0.0164(3) 0.0086(3)
    Cl1 0.0397(7) 0.0689(9) 0.0770(9) 0.0123(6) 0.0210(6) 0.0166(7)
    Cl2 0.0694(10) 0.0540(8) 0.0794(10) -0.0110(7) 0.0235(8) 0.0106(7)
    N1 0.040(2) 0.053(2) 0.043(2) 0.0033(17) 0.0138(17) 0.0084(18)
    N2 0.0327(19) 0.044(2) 0.0399(19) 0.0044(15) 0.0150(16) 0.0062(16)
    C1 0.050(3) 0.065(3) 0.048(3) 0.005(2) 0.008(2) 0.005(2)
    C2 0.070(4) 0.072(4) 0.040(3) 0.007(3) 0.011(3) 0.006(3)
    C3 0.083(4) 0.085(4) 0.048(3) 0.011(3) 0.033(3) 0.013(3)
    C4 0.054(3) 0.073(4) 0.050(3) 0.008(3) 0.026(3) 0.007(3)
    C5 0.042(2) 0.042(2) 0.044(2) 0.0045(19) 0.015(2) 0.0058(19)
    C6 0.033(2) 0.051(3) 0.043(2) 0.0041(19) 0.0182(19) 0.006(2)
    C7 0.060(3) 0.069(4) 0.054(3) 0.028(3) 0.022(3) 0.011(3)
    C8 0.040(2) 0.042(2) 0.041(2) 0.0069(19) 0.0132(19) 0.0090(19)
    C9 0.041(3) 0.074(4) 0.055(3) 0.002(3) 0.013(2) -0.004(3)
    C10 0.040(2) 0.046(2) 0.038(2) 0.0100(19) 0.0141(19) 0.0112(19)
    C11 0.051(3) 0.055(3) 0.051(3) 0.004(2) 0.020(2) 0.014(2)
    C12 0.055(3) 0.079(4) 0.062(3) 0.009(3) 0.029(3) 0.025(3)
    C13 0.074(4) 0.084(4) 0.060(3) 0.034(3) 0.040(3) 0.025(3)
    C14 0.087(5) 0.064(4) 0.057(3) 0.024(3) 0.033(3) 0.004(3)
    C15 0.062(3) 0.053(3) 0.051(3) 0.008(3) 0.022(3) 0.004(2)
    Cl1S 0.228(5) 0.247(6) 0.205(5) 0.112(5) 0.120(4) 0.085(4)
    Cl2S 0.366(10) 0.203(5) 0.186(5) 0.083(6) 0.120(6) 0.022(4)
    C1S 0.155(12) 0.176(14) 0.126(10) 0.047(11) 0.004(9) -0.051(10)
_geom_special_details
;
 All s.u.'s (except the s.u. in the dihedral angle between two l.s. planes)
 are estimated using the full covariance matrix. The cell s.u.'s are taken
 into account individually in the estimation of s.u.'s in distances, angles
 and torsion angles; correlations between s.u.'s in cell parameters are only
 used when they are defined by crystal symmetry. An approximate (isotropic)
 treatment of cell s.u.'s is used for estimating s.u.'s involving l.s. planes.
;
loop_
    _geom_bond_atom_site_label_1
    _geom_bond_atom_site_label_2
    _geom_bond_site_symmetry_2
    _geom_bond_distance
    _geom_bond_publ_flag
    Zn N1 . 2.055(4) ?
    Zn N2 . 2.065(4) ?
    Zn Cl2 . 2.2175(16) ?
    Zn Cl1 . 2.2182(15) ?
    N1 C5 . 1.333(6) ?
    N1 C1 . 1.340(7) ?
    N2 C8 . 1.282(6) ?
    N2 C6 . 1.471(6) ?
    C1 C2 . 1.343(9) ?
    C1 H1 . 0.9300 ?
    C2 C3 . 1.363(10) ?
    C2 H2 . 0.9300 ?
    C3 C4 . 1.384(9) ?
    C3 H3 . 0.9300 ?
    C4 C5 . 1.372(7) ?
    C4 H4 . 0.9300 ?
    C5 C6 . 1.513(7) ?
    C6 C7 . 1.507(8) ?
    C6 H6 . 0.9800 ?
    C7 H7A . 0.9600 ?
    C7 H7B . 0.9600 ?
    C7 H7C . 0.9600 ?
    C8 C10 . 1.469(7) ?
    C8 C9 . 1.499(7) ?
    C9 H9A . 0.9600 ?
    C9 H9B . 0.9600 ?
    C9 H9C . 0.9600 ?
    C10 C11 . 1.388(7) ?
    C10 C15 . 1.403(7) ?
    C11 C12 . 1.375(8) ?
    C11 H11 . 0.9300 ?
    C12 C13 . 1.365(9) ?
    C12 H12 . 0.9300 ?
    C13 C14 . 1.355(10) ?
    C13 H13 . 0.9300 ?
    C14 C15 . 1.388(8) ?
    C14 H14 . 0.9300 ?
    C15 H15 . 0.9300 ?
    Cl1S C1S . 1.509(14) ?
    Cl2S C1S . 1.268(15) ?
    C1S H1S1 . 0.9700 ?
    C1S H1S2 . 0.9700 ?
loop_
    _geom_angle_atom_site_label_1
    _geom_angle_atom_site_label_2
    _geom_angle_atom_site_label_3
    _geom_angle_site_symmetry_1
    _geom_angle_site_symmetry_3
    _geom_angle
    _geom_angle_publ_flag
    N1 Zn N2 . . 81.55(16) ?
    N1 Zn Cl2 . . 107.97(13) ?
    N2 Zn Cl2 . . 116.13(12) ?
    N1 Zn Cl1 . . 107.49(13) ?
    N2 Zn Cl1 . . 115.59(12) ?
    Cl2 Zn Cl1 . . 120.09(6) ?
    C5 N1 C1 . . 118.7(5) ?
    C5 N1 Zn . . 114.0(3) ?
    C1 N1 Zn . . 127.2(4) ?
    C8 N2 C6 . . 120.5(4) ?
    C8 N2 Zn . . 129.0(3) ?
    C6 N2 Zn . . 110.4(3) ?
    N1 C1 C2 . . 123.1(6) ?
    N1 C1 H1 . . 118.5 ?
    C2 C1 H1 . . 118.5 ?
    C1 C2 C3 . . 118.7(5) ?
    C1 C2 H2 . . 120.6 ?
    C3 C2 H2 . . 120.6 ?
    C2 C3 C4 . . 119.5(6) ?
    C2 C3 H3 . . 120.3 ?
    C4 C3 H3 . . 120.3 ?
    C5 C4 C3 . . 118.7(6) ?
    C5 C4 H4 . . 120.6 ?
    C3 C4 H4 . . 120.6 ?
    N1 C5 C4 . . 121.3(5) ?
    N1 C5 C6 . . 117.6(4) ?
    C4 C5 C6 . . 121.1(5) ?
    N2 C6 C7 . . 108.9(4) ?
    N2 C6 C5 . . 110.2(4) ?
    C7 C6 C5 . . 110.2(4) ?
    N2 C6 H6 . . 109.2 ?
    C7 C6 H6 . . 109.2 ?
    C5 C6 H6 . . 109.2 ?
    C6 C7 H7A . . 109.5 ?
    C6 C7 H7B . . 109.5 ?
    H7A C7 H7B . . 109.5 ?
    C6 C7 H7C . . 109.5 ?
    H7A C7 H7C . . 109.5 ?
    H7B C7 H7C . . 109.5 ?
    N2 C8 C10 . . 118.5(4) ?
    N2 C8 C9 . . 124.1(4) ?
    C10 C8 C9 . . 117.3(4) ?
    C8 C9 H9A . . 109.5 ?
    C8 C9 H9B . . 109.5 ?
    H9A C9 H9B . . 109.5 ?
    C8 C9 H9C . . 109.5 ?
    H9A C9 H9C . . 109.5 ?
    H9B C9 H9C . . 109.5 ?
    C11 C10 C15 . . 118.0(5) ?
    C11 C10 C8 . . 121.2(5) ?
    C15 C10 C8 . . 120.8(5) ?
    C12 C11 C10 . . 120.5(5) ?
    C12 C11 H11 . . 119.8 ?
    C10 C11 H11 . . 119.8 ?
    C13 C12 C11 . . 121.0(6) ?
    C13 C12 H12 . . 119.5 ?
    C11 C12 H12 . . 119.5 ?
    C14 C13 C12 . . 119.8(6) ?
    C14 C13 H13 . . 120.1 ?
    C12 C13 H13 . . 120.1 ?
    C13 C14 C15 . . 120.8(6) ?
    C13 C14 H14 . . 119.6 ?
    C15 C14 H14 . . 119.6 ?
    C14 C15 C10 . . 119.9(6) ?
    C14 C15 H15 . . 120.1 ?
    C10 C15 H15 . . 120.1 ?
    Cl2S C1S Cl1S . . 147.9(16) ?
    Cl2S C1S H1S1 . . 99.8 ?
    Cl1S C1S H1S1 . . 99.8 ?
    Cl2S C1S H1S2 . . 99.8 ?
    Cl1S C1S H1S2 . . 99.8 ?
    H1S1 C1S H1S2 . . 104.1 ?
loop_
    _geom_torsion_atom_site_label_1
    _geom_torsion_atom_site_label_2
    _geom_torsion_atom_site_label_3
    _geom_torsion_atom_site_label_4
    _geom_torsion_site_symmetry_1
    _geom_torsion_site_symmetry_2
    _geom_torsion_site_symmetry_3
    _geom_torsion_site_symmetry_4
    _geom_torsion
    _geom_torsion_publ_flag
    N2 Zn N1 C5 . . . . 8.3(3) ?
    Cl2 Zn N1 C5 . . . . -106.5(3) ?
    Cl1 Zn N1 C5 . . . . 122.6(3) ?
    N2 Zn N1 C1 . . . . -168.3(5) ?
    Cl2 Zn N1 C1 . . . . 76.9(5) ?
    Cl1 Zn N1 C1 . . . . -54.0(5) ?
    N1 Zn N2 C8 . . . . 157.6(4) ?
    Cl2 Zn N2 C8 . . . . -96.5(4) ?
    Cl1 Zn N2 C8 . . . . 52.2(4) ?
    N1 Zn N2 C6 . . . . -19.7(3) ?
    Cl2 Zn N2 C6 . . . . 86.2(3) ?
    Cl1 Zn N2 C6 . . . . -125.1(3) ?
    C5 N1 C1 C2 . . . . 0.2(9) ?
    Zn N1 C1 C2 . . . . 176.7(5) ?
    N1 C1 C2 C3 . . . . -0.8(10) ?
    C1 C2 C3 C4 . . . . 0.6(11) ?
    C2 C3 C4 C5 . . . . 0.1(10) ?
    C1 N1 C5 C4 . . . . 0.5(8) ?
    Zn N1 C5 C4 . . . . -176.4(4) ?
    C1 N1 C5 C6 . . . . -178.0(5) ?
    Zn N1 C5 C6 . . . . 5.0(6) ?
    C3 C4 C5 N1 . . . . -0.7(9) ?
    C3 C4 C5 C6 . . . . 177.9(5) ?
    C8 N2 C6 C7 . . . . 88.3(5) ?
    Zn N2 C6 C7 . . . . -94.2(4) ?
    C8 N2 C6 C5 . . . . -150.7(4) ?
    Zn N2 C6 C5 . . . . 26.8(4) ?
    N1 C5 C6 N2 . . . . -21.5(6) ?
    C4 C5 C6 N2 . . . . 159.9(5) ?
    N1 C5 C6 C7 . . . . 98.6(5) ?
    C4 C5 C6 C7 . . . . -79.9(6) ?
    C6 N2 C8 C10 . . . . -176.1(4) ?
    Zn N2 C8 C10 . . . . 6.9(7) ?
    C6 N2 C8 C9 . . . . 2.8(7) ?
    Zn N2 C8 C9 . . . . -174.2(4) ?
    N2 C8 C10 C11 . . . . 36.8(7) ?
    C9 C8 C10 C11 . . . . -142.2(5) ?
    N2 C8 C10 C15 . . . . -142.5(5) ?
    C9 C8 C10 C15 . . . . 38.5(7) ?
    C15 C10 C11 C12 . . . . 2.2(8) ?
    C8 C10 C11 C12 . . . . -177.1(5) ?
    C10 C11 C12 C13 . . . . -0.5(9) ?
    C11 C12 C13 C14 . . . . -0.9(9) ?
    C12 C13 C14 C15 . . . . 0.5(10) ?
    C13 C14 C15 C10 . . . . 1.2(9) ?
    C11 C10 C15 C14 . . . . -2.5(8) ?
    C8 C10 C15 C14 . . . . 176.8(5) ?
