# Supplementary material for: Dichlorido[(S)-N-(1-phenyl­ethyl­idene)-1-(pyridin-2-yl)ethanamine-κ2 N,N′]zinc(II) dichloro­methane solvate
Source: Acta Crystallogr Sect E Struct Rep Online. 2010 Jul 31;66(Pt 8):m1027. doi: 10.1107/S1600536810029387 (PMC3007472; doi:10.1107/S1600536810029387)
Supplement: Supplementary file 2 [file e-66-m1027-Isup2.hkl]

# 
# h,k,l, Fc-squared, Fo-squared, sigma(Fo-squared) and status flag 
# 
data_I
_shelx_title ' ykj02B 2' 
_shelx_refln_list_code          4 
_shelx_F_calc_maximum      126.26 
_exptl_crystal_F_000       452.00 
_reflns_d_resolution_high  0.8263 
 
loop_ 
 _symmetry_equiv_pos_as_xyz 
 'x, y, z' 
 '-x, -y, -z' 
 
_cell_length_a     7.9381 
_cell_length_b    10.7187 
_cell_length_c    11.8426 
_cell_angle_alpha  96.724 
_cell_angle_beta  108.466 
_cell_angle_gamma  97.968 
 
_shelx_F_squared_multiplier     1.000 
 
loop_ 
 _refln_index_h 
 _refln_index_k 
 _refln_index_l 
 _refln_F_squared_calc 
 _refln_F_squared_meas 
 _refln_F_squared_sigma 
 _refln_observed_status 
   1   0   0      585.11     1112.98     14.49 o 
   2   0   0     3651.87     3341.99     40.15 o 
   3   0   0      766.88      806.69     16.53 o 
   4   0   0     1039.02     1156.28     22.77 o 
   5   0   0      262.09      322.57     10.09 o 
   6   0   0      428.87      493.37     13.79 o 
   7   0   0       96.10       88.44      3.11 o 
   8   0   0      155.62      168.61      5.20 o 
  -9   1   0       26.70       26.44      3.25 o 
  -8   1   0       28.02       28.25      2.86 o 
  -7   1   0       74.10       50.73      2.64 o 
  -6   1   0        3.65       11.88      2.25 o 
  -5   1   0     1153.62     1208.79     25.86 o 
  -4   1   0     2239.51     2530.53     37.67 o 
  -3   1   0     2468.36     2498.96     34.27 o 
  -2   1   0     2360.24     2695.70     33.08 o 
  -1   1   0     1397.45     2698.85     54.36 o 
   0   1   0        2.06      380.55      4.18 o 
   1   1   0     5423.37     6269.10    100.33 o 
   2   1   0     2166.03     3339.04     40.45 o 
   3   1   0     2873.61     3038.01     40.54 o 
   4   1   0      448.97      523.79     15.09 o 
   5   1   0     1234.28     1268.50     27.04 o 
   6   1   0        8.80       16.09      2.40 o 
   7   1   0      434.83      401.91     11.58 o 
   8   1   0      127.53      140.55      4.12 o 
  -9   2   0      146.36      119.56      4.64 o 
  -8   2   0       48.57       45.55      2.99 o 
  -7   2   0        1.70        2.12      8.48 o 
  -6   2   0      349.54      349.44     11.67 o 
  -5   2   0     1030.67     1093.01     23.99 o 
  -4   2   0      423.04      461.37     13.62 o 
  -3   2   0     4226.16     5421.11     63.93 o 
  -2   2   0      331.99      407.06      9.50 o 
  -1   2   0     8654.03    10239.79    150.07 o 
   0   2   0     3878.81     4856.29     60.75 o 
   1   2   0      675.28      355.02      8.33 o 
   2   2   0      145.45       55.44      1.72 o 
   3   2   0      852.99      900.90     17.91 o 
   4   2   0      495.86      491.49     14.92 o 
   5   2   0      129.79       96.22      2.85 o 
   6   2   0      272.93      308.72     11.61 o 
   7   2   0      779.74      782.22     19.43 o 
   8   2   0       16.68       12.77      3.00 o 
  -9   3   0        0.07        2.75     10.99 o 
  -8   3   0      271.06      239.71      8.00 o 
  -7   3   0       81.57       84.18      3.12 o 
  -6   3   0      136.42      121.53      3.74 o 
  -5   3   0       10.54       13.99      1.73 o 
  -4   3   0     2832.05     2823.69     40.69 o 
  -3   3   0      605.10      564.38     13.42 o 
  -2   3   0      412.58      222.77      5.63 o 
  -1   3   0     3482.26     3062.11     37.26 o 
   0   3   0     3959.83     4228.98     34.44 o 
   1   3   0     5804.17     5799.48     65.81 o 
   2   3   0     7160.97     6767.23     77.37 o 
   3   3   0       78.23      112.01      3.68 o 
   4   3   0     1040.37     1144.22     24.54 o 
   5   3   0       31.39       60.45      2.44 o 
   6   3   0      199.61      187.92      5.46 o 
   7   3   0       18.42       18.71      2.59 o 
   8   3   0      238.95      241.76      7.74 o 
  -9   4   0       59.90       58.85      3.45 o 
  -8   4   0      165.20      167.85      6.06 o 
  -7   4   0       69.68       83.84      2.98 o 
  -6   4   0      246.48      264.98      8.26 o 
  -5   4   0       54.26       57.35      2.09 o 
  -4   4   0      363.10      408.78      9.89 o 
  -3   4   0     1049.49     1306.81     23.21 o 
  -2   4   0     1112.04     1773.33     26.71 o 
  -1   4   0     4939.67     5061.81     59.40 o 
   0   4   0       78.72      113.53      2.26 o 
   1   4   0     3404.22     3415.89     43.81 o 
   2   4   0     1290.66     1212.68     21.92 o 
   3   4   0     2394.07     2227.67     34.97 o 
   4   4   0     1190.18      970.75     23.73 o 
   5   4   0        3.71       14.68      2.07 o 
   6   4   0       55.72       52.46      2.57 o 
   7   4   0       91.31       95.51      3.50 o 
  -8   5   0       61.68       46.90      3.19 o 
  -7   5   0      119.27      114.78      3.52 o 
  -6   5   0      347.40      378.06     11.83 o 
  -5   5   0      121.75      131.67      4.14 o 
  -4   5   0       68.16       57.51      1.90 o 
  -3   5   0     1064.67     1141.29     22.69 o 
  -2   5   0       14.82       24.70      1.43 o 
  -1   5   0     7808.82     8609.01    176.06 o 
   0   5   0        0.57       24.31      1.49 o 
   1   5   0      774.33      826.13     17.73 o 
   2   5   0       23.54       12.04      1.35 o 
   3   5   0     1075.40     1137.24     24.12 o 
   4   5   0       31.85       23.28      2.04 o 
   5   5   0      240.78      235.50      7.17 o 
   6   5   0       11.64        7.56      2.15 o 
   7   5   0       19.74       13.23      2.86 o 
  -8   6   0      110.11      110.60      3.65 o 
  -7   6   0       11.09        5.33      2.29 o 
  -6   6   0      305.56      303.51      9.74 o 
  -5   6   0      179.72      203.86      6.54 o 
  -4   6   0      270.55      321.31      9.63 o 
  -3   6   0       73.13       67.69      2.07 o 
  -2   6   0     1808.20     1968.18     31.86 o 
  -1   6   0     1001.94     1173.90     22.35 o 
   0   6   0     2919.32     2728.88     52.30 o 
   1   6   0     1039.17      951.91     20.53 o 
   2   6   0       82.28      124.78      4.22 o 
   3   6   0       25.31       22.41      1.83 o 
   4   6   0      267.43      254.28      8.37 o 
   5   6   0        2.68        2.64      2.05 o 
   6   6   0      146.52      162.13      5.33 o 
   7   6   0        2.74        2.71      2.64 o 
  -8   7   0        0.33        2.75     11.02 o 
  -7   7   0       48.04       48.45      2.69 o 
  -6   7   0      274.54      267.50      9.43 o 
  -5   7   0      231.20      244.89      7.66 o 
  -4   7   0      572.47      536.65     13.38 o 
  -3   7   0       59.07       72.02      2.16 o 
  -2   7   0      241.28      211.80      6.48 o 
  -1   7   0      124.16      129.76      3.98 o 
   0   7   0      282.56      295.34      6.41 o 
   1   7   0        7.00        1.55      6.21 o 
   2   7   0       12.71        1.78      7.13 o 
   3   7   0      259.53      290.79     10.39 o 
   4   7   0       10.99        2.07      8.28 o 
   5   7   0      410.57      439.69     14.58 o 
   6   7   0      167.35      163.31      4.82 o 
  -8   8   0        8.77        9.76      2.65 o 
  -7   8   0        3.42        2.52     10.08 o 
  -6   8   0        0.22        8.80      9.14 o 
  -5   8   0      525.34      550.40     15.11 o 
  -4   8   0      221.41      247.18      7.65 o 
  -3   8   0      113.63      102.87      3.12 o 
  -2   8   0      224.58      212.87      6.92 o 
  -1   8   0      639.80      579.49     17.35 o 
   0   8   0      460.48      516.82      8.97 o 
   1   8   0      279.76      329.91     10.85 o 
   2   8   0       22.42       36.91      2.29 o 
   3   8   0      432.25      432.86     13.20 o 
   4   8   0       20.97        4.81      9.11 o 
   5   8   0      208.63      177.26      5.39 o 
  -7   9   0       61.75       55.10      3.27 o 
  -6   9   0       40.85       40.66      2.66 o 
  -5   9   0       19.66        8.53      9.08 o 
  -4   9   0      102.44      117.39      3.63 o 
  -3   9   0      209.73      242.82      8.11 o 
  -2   9   0        5.63        1.95      7.78 o 
  -1   9   0       13.61       23.96      2.06 o 
   0   9   0      342.84      320.97      7.77 o 
   1   9   0      233.41      197.71      6.98 o 
   2   9   0      976.85     1036.15     28.19 o 
   3   9   0      101.33       91.02      3.07 o 
   4   9   0       35.84       47.28      2.97 o 
   5   9   0       17.88       26.16      2.81 o 
  -6  10   0       12.27       12.11      2.51 o 
  -5  10   0       23.85       22.17      2.33 o 
  -4  10   0       72.21       68.78      2.83 o 
  -3  10   0       71.75       71.27      2.75 o 
  -2  10   0      269.19      239.17      8.37 o 
  -1  10   0       57.66       56.89      2.49 o 
   0  10   0      165.73      158.46      4.14 o 
   1  10   0       31.11       35.48      2.49 o 
   2  10   0      396.76      394.01     13.62 o 
   3  10   0        1.59        4.40      2.37 o 
   4  10   0       79.61       78.25      3.48 o 
  -6  11   0        3.01        7.49      8.54 o 
  -5  11   0        2.45        2.16      8.65 o 
  -4  11   0       12.48       18.79      2.60 o 
  -3  11   0      172.18      163.82      5.45 o 
  -2  11   0       44.65       47.30      2.80 o 
  -1  11   0      211.96      219.95      6.57 o 
   0  11   0       32.69       50.40      2.32 o 
   1  11   0       62.67       43.76      2.75 o 
   2  11   0        8.52       11.67      2.33 o 
   3  11   0       20.36       22.43      2.65 o 
  -4  12   0       57.06       54.68      3.01 o 
  -3  12   0        9.09        7.43      2.58 o 
  -2  12   0       37.40       38.56      2.93 o 
  -1  12   0       93.39       87.91      3.26 o 
   0  12   0        0.26        2.64      2.24 o 
   1  12   0       11.70       16.16      2.45 o 
  -2 -12   1        5.93        9.75      2.55 o 
  -1 -12   1        1.31        2.34      9.35 o 
   0 -12   1       16.29       15.55      1.69 o 
   1 -12   1       20.89        6.57     10.13 o 
   2 -12   1      137.29      117.76      3.76 o 
   3 -12   1       27.39       22.84      2.83 o 
   4 -12   1       33.51       31.93      2.95 o 
  -3 -11   1        7.28        4.99      9.90 o 
  -2 -11   1      115.04      105.79      3.42 o 
  -1 -11   1       63.45       72.00      2.76 o 
   0 -11   1        2.79       10.22      3.49 o 
   1 -11   1       26.48       30.70      2.41 o 
   2 -11   1      379.28      385.03     11.40 o 
   3 -11   1       12.50        9.16      9.74 o 
   4 -11   1       70.01       68.42      3.09 o 
   5 -11   1        2.33        2.37      9.46 o 
  -4 -10   1       35.47       43.82      2.96 o 
  -3 -10   1       57.81       69.16      3.07 o 
  -2 -10   1        3.54        4.89      2.27 o 
  -1 -10   1      165.06      179.20      5.28 o 
   0 -10   1       92.96       96.79      2.21 o 
   1 -10   1      224.23      184.89      5.98 o 
   2 -10   1       15.29        2.18      8.73 o 
   3 -10   1      234.59      220.29      6.89 o 
   4 -10   1       54.13       53.24      2.68 o 
   5 -10   1       25.70       30.08      2.48 o 
   6 -10   1        3.92        2.66     10.67 o 
  -5  -9   1        3.33        6.59     10.54 o 
  -4  -9   1       94.88       82.32      3.08 o 
  -3  -9   1       80.48       83.99      2.85 o 
  -2  -9   1      281.16      231.01      8.76 o 
  -1  -9   1      454.69      404.86     12.43 o 
   0  -9   1      145.17      134.37      3.22 o 
   1  -9   1      564.25      603.73     14.57 o 
   2  -9   1       39.94       44.20      2.18 o 
   3  -9   1       43.89       60.71      2.44 o 
   4  -9   1       32.41       23.95      2.27 o 
   5  -9   1      129.56      127.89      4.01 o 
   6  -9   1       17.25       13.72      2.60 o 
   7  -9   1        4.73        6.52      2.58 o 
  -6  -8   1      178.85      193.54      6.86 o 
  -5  -8   1        1.55        5.07      2.54 o 
  -4  -8   1      169.50      187.03      5.65 o 
  -3  -8   1       11.85        8.64      1.99 o 
  -2  -8   1      569.99      701.40     21.37 o 
  -1  -8   1       63.39       89.17      3.45 o 
   0  -8   1      637.52      605.28     12.88 o 
   1  -8   1      182.60      183.45      6.50 o 
   2  -8   1       75.58       75.54      2.50 o 
   3  -8   1      235.24      271.82      8.47 o 
   4  -8   1      380.96      425.25     12.98 o 
   5  -8   1       12.37       14.18      2.53 o 
   6  -8   1      230.01      251.79      7.65 o 
   7  -8   1       14.15       15.16      2.63 o 
  -6  -7   1       62.82       67.42      3.27 o 
  -5  -7   1      346.39      330.38     10.60 o 
  -4  -7   1      451.44      423.25     13.25 o 
  -3  -7   1       15.27       24.39      2.11 o 
  -2  -7   1      416.51      310.75     10.00 o 
  -1  -7   1      472.29      464.52     10.89 o 
   0  -7   1      135.60      161.60      3.51 o 
   1  -7   1      855.24      911.04     20.82 o 
   2  -7   1      200.23      214.50      6.64 o 
   3  -7   1      584.60      631.21     18.49 o 
   4  -7   1        2.25        2.17      8.66 o 
   5  -7   1      714.65      685.07     16.20 o 
   6  -7   1       15.27       13.37      2.33 o 
   7  -7   1        0.87        2.20      8.78 o 
   8  -7   1       21.58       24.86      2.79 o 
  -7  -6   1      181.85      185.88      5.25 o 
  -6  -6   1      116.27      100.66      3.28 o 
  -5  -6   1      248.33      238.71      7.71 o 
  -4  -6   1       57.91       62.93      2.54 o 
  -3  -6   1      279.57      298.89      9.45 o 
  -2  -6   1       75.07       54.65      1.84 o 
  -1  -6   1       11.12        6.50      1.24 o 
   0  -6   1       85.80       74.84      1.63 o 
   1  -6   1     6346.55     6856.11     82.12 o 
   2  -6   1      745.14      799.63     18.84 o 
   3  -6   1      555.73      553.41     16.48 o 
   4  -6   1      159.21      153.77      5.52 o 
   5  -6   1      273.44      287.76     10.41 o 
   6  -6   1      134.36      134.01      4.30 o 
   7  -6   1      175.52      177.36      5.00 o 
   8  -6   1        0.35        2.68     10.73 o 
  -7  -5   1       16.08       17.11      2.57 o 
  -6  -5   1       74.50       80.86      2.92 o 
  -5  -5   1       79.22       95.32      3.13 o 
  -4  -5   1      354.42      413.66     11.80 o 
  -3  -5   1      244.30      289.03      8.74 o 
  -2  -5   1     1459.49     1652.98     28.05 o 
  -1  -5   1      144.47      110.47      3.67 o 
   0  -5   1     2523.46     2453.52     24.52 o 
   1  -5   1       91.26      116.68      3.54 o 
   2  -5   1     4412.26     4503.35      8.24 o 
   3  -5   1     1468.79     1618.44     28.33 o 
   4  -5   1       63.77       71.11      2.45 o 
   5  -5   1       16.18       17.70      1.88 o 
   6  -5   1      113.39       89.45      2.80 o 
   7  -5   1        2.94        7.77      2.29 o 
   8  -5   1      160.63      154.87      5.13 o 
  -8  -4   1      225.44      231.88      6.70 o 
  -7  -4   1      110.92      102.73      3.34 o 
  -6  -4   1       43.62       41.16      2.38 o 
  -5  -4   1      309.75      251.02      8.09 o 
  -4  -4   1        1.38        5.02      7.04 o 
  -3  -4   1     1447.58     1459.26     26.13 o 
  -2  -4   1     2215.16     2441.93     34.94 o 
  -1  -4   1      364.81      321.42      9.91 o 
   0  -4   1     2685.49     3218.73     28.72 o 
   1  -4   1     3161.27     4205.32     50.90 o 
   2  -4   1        3.63        8.80      1.06 o 
   3  -4   1      196.56      277.88      7.61 o 
   4  -4   1      376.41      391.13      9.80 o 
   5  -4   1      144.08      157.62      4.39 o 
   6  -4   1        0.44        3.46      2.07 o 
   7  -4   1      324.27      315.21     10.23 o 
   8  -4   1      137.96      137.20      4.10 o 
  -8  -3   1       41.02       44.68      3.15 o 
  -7  -3   1      358.87      299.42      9.27 o 
  -6  -3   1       54.13       67.35      2.74 o 
  -5  -3   1      400.03      483.56     12.77 o 
  -4  -3   1       98.28       46.89      1.75 o 
  -3  -3   1     9864.95    10373.42    115.96 o 
  -2  -3   1        0.50        8.07      0.99 o 
  -1  -3   1     1045.24     1401.51     20.84 o 
   0  -3   1    10014.92    12027.32    129.94 o 
   1  -3   1     2933.86     3286.49     39.67 o 
   2  -3   1     2325.82     2858.70     36.79 o 
   3  -3   1     2198.61     2069.50     30.94 o 
   4  -3   1      167.49      212.31      6.26 o 
   5  -3   1      460.68      456.75     11.82 o 
   6  -3   1      134.87      123.03      3.46 o 
   7  -3   1       47.95       37.71      2.57 o 
   8  -3   1       50.66       49.45      3.38 o 
  -8  -2   1      445.06      426.98     12.84 o 
  -7  -2   1        0.36        2.56     10.25 o 
  -6  -2   1      474.77      471.26     13.43 o 
  -5  -2   1      395.55      381.02     10.92 o 
  -4  -2   1       87.84       76.32      2.34 o 
  -3  -2   1       33.77       55.33      1.64 o 
  -2  -2   1     5709.56     4772.69     55.05 o 
  -1  -2   1     2706.05     2725.05     32.74 o 
   0  -2   1    15941.63    15620.50    457.29 o 
   1  -2   1      331.98      675.18     11.43 o 
   2  -2   1     1735.79     1875.99     25.78 o 
   3  -2   1      198.19      144.16      4.59 o 
   4  -2   1     6208.51     6446.48     78.65 o 
   5  -2   1      197.91      179.45      5.96 o 
   6  -2   1      275.96      319.42     11.17 o 
   7  -2   1       26.25       37.09      2.53 o 
   8  -2   1      198.52      175.10      5.32 o 
  -9  -1   1       35.04       30.11      3.16 o 
  -8  -1   1      124.60      104.59      3.74 o 
  -7  -1   1      813.57      811.38     19.20 o 
  -6  -1   1      696.30      673.60     20.91 o 
  -5  -1   1        7.83       15.74      1.79 o 
  -4  -1   1      711.59      746.49     17.33 o 
  -3  -1   1       25.64       54.18      1.62 o 
  -2  -1   1     1044.63      790.08     13.41 o 
  -1  -1   1      254.43       91.87      2.93 o 
   0  -1   1     1048.86     3244.09     39.75 o 
   1  -1   1     8345.99     7782.39    118.89 o 
   2  -1   1       42.10       61.87      1.94 o 
   3  -1   1     1800.42     1896.39     28.83 o 
   4  -1   1      912.09      866.50     19.93 o 
   5  -1   1      365.49      343.19     10.58 o 
   6  -1   1      307.26      257.63      7.82 o 
   7  -1   1        2.57        6.70      8.68 o 
   8  -1   1        1.69        5.91      9.97 o 
  -9   0   1       75.76       71.64      3.59 o 
  -8   0   1       11.30        2.78     11.14 o 
  -7   0   1      100.35      116.69      3.81 o 
  -6   0   1       22.29        9.46      9.72 o 
  -5   0   1      376.07      330.82      9.99 o 
  -4   0   1       35.00       50.15      1.69 o 
  -3   0   1       40.05       56.91      1.96 o 
  -2   0   1     7803.36     8941.06    144.42 o 
  -1   0   1     8906.99     8305.30    113.24 o 
   0   0   1       13.69      283.07      3.47 o 
   1   0   1      693.42      748.74     11.77 o 
   2   0   1     5555.56     4573.09     53.58 o 
   3   0   1      339.65      476.62     12.89 o 
   4   0   1      400.68      423.19     10.26 o 
   5   0   1      539.76      569.56     13.86 o 
   6   0   1        1.91        4.66      8.66 o 
   7   0   1      208.37      193.91      6.44 o 
   8   0   1       21.58        2.98     11.91 o 
  -9   1   1       81.09       85.54      4.05 o 
  -8   1   1       14.45        2.79     11.15 o 
  -7   1   1        9.41        3.90      2.25 o 
  -6   1   1      562.00      655.48     20.70 o 
  -5   1   1       27.12       33.23      1.90 o 
  -4   1   1     2211.86     2158.72     33.19 o 
  -3   1   1     2941.71     3015.57     38.95 o 
  -2   1   1      757.35      981.08     15.27 o 
  -1   1   1        3.35       33.97      1.29 o 
   0   1   1     7307.41     6272.40     67.21 o 
   1   1   1     3952.76     5059.54     56.18 o 
   2   1   1     1474.24      910.29     16.40 o 
   3   1   1      168.54      130.93      4.00 o 
   4   1   1        6.01        4.55      1.50 o 
   5   1   1      173.78      160.06      4.65 o 
   6   1   1      647.87      617.97     16.00 o 
   7   1   1       34.05       22.17      2.70 o 
   8   1   1      119.08      131.50      4.51 o 
  -9   2   1        1.86        2.90     11.59 o 
  -8   2   1      196.97      231.17      7.76 o 
  -7   2   1       48.03       39.88      2.50 o 
  -6   2   1        1.94        2.27      9.08 o 
  -5   2   1      537.61      507.64     15.62 o 
  -4   2   1     1819.75     2158.98     32.67 o 
  -3   2   1       76.93       36.08      1.27 o 
  -2   2   1     1205.30     1832.45     24.87 o 
  -1   2   1     2540.16     3436.30     72.68 o 
   0   2   1     1957.06     1911.78     17.04 o 
   1   2   1      939.52     1396.08     20.33 o 
   2   2   1      620.23      776.81     15.36 o 
   3   2   1      349.22      318.35      8.18 o 
   4   2   1      320.00      268.86      8.56 o 
   5   2   1      737.41      812.00     22.53 o 
   6   2   1      267.18      303.86      9.62 o 
   7   2   1      284.48      259.59      8.02 o 
   8   2   1      100.07      110.63      3.92 o 
  -9   3   1      198.10      192.32      6.23 o 
  -8   3   1        9.59        2.98     11.90 o 
  -7   3   1      282.67      277.94      9.21 o 
  -6   3   1        3.09        2.06      8.24 o 
  -5   3   1      828.15      881.01     21.21 o 
  -4   3   1      188.72      224.05      7.37 o 
  -3   3   1     3567.14     3814.48     48.53 o 
  -2   3   1     5098.97     4856.17     56.82 o 
  -1   3   1      812.97      584.30     11.43 o 
   0   3   1      252.13      178.82      3.43 o 
   1   3   1      274.45      243.21      6.07 o 
   2   3   1       22.63       28.79      1.31 o 
   3   3   1     2848.21     2930.51      5.29 o 
   4   3   1       34.55       60.32      2.17 o 
   5   3   1      410.34      345.24     11.44 o 
   6   3   1       36.83       38.45      2.51 o 
   7   3   1      209.65      215.51      6.73 o 
   8   3   1        4.46        3.90      2.90 o 
  -9   4   1       67.36       55.15      3.46 o 
  -8   4   1      596.14      583.22     17.27 o 
  -7   4   1      183.83      190.25      6.37 o 
  -6   4   1        5.37        6.93      8.06 o 
  -5   4   1      106.74       95.36      3.03 o 
  -4   4   1      291.77      349.30      9.25 o 
  -3   4   1       76.73       55.24      1.73 o 
  -2   4   1     2189.07     1907.25     28.02 o 
  -1   4   1      137.23      138.14      4.77 o 
   0   4   1      881.91      664.22      9.76 o 
   1   4   1       65.09       56.73      1.64 o 
   2   4   1     3214.91     3145.56     43.69 o 
   3   4   1      953.53      937.54     21.35 o 
   4   4   1      537.88      623.54     19.39 o 
   5   4   1      452.74      424.22     12.83 o 
   6   4   1       18.82       21.07      2.36 o 
   7   4   1        4.88        2.66     10.62 o 
  -9   5   1       10.27       13.69      2.92 o 
  -8   5   1      228.72      209.57      7.08 o 
  -7   5   1        6.33        2.09      8.33 o 
  -6   5   1      668.09      708.95     21.81 o 
  -5   5   1       71.00       71.64      2.28 o 
  -4   5   1        5.99        6.07      1.46 o 
  -3   5   1      895.16      974.30     20.67 o 
  -2   5   1      139.00      122.25      3.97 o 
  -1   5   1      138.80      142.47      4.09 o 
   0   5   1     2111.23     2322.36     23.84 o 
   1   5   1       89.67       94.79      3.03 o 
   2   5   1      399.33      345.00      9.21 o 
   3   5   1      141.55      157.17      4.86 o 
   4   5   1      392.51      373.11     11.69 o 
   5   5   1        4.99        5.92      2.06 o 
   6   5   1        2.04        2.25      9.00 o 
   7   5   1       33.48       37.45      3.02 o 
  -8   6   1       47.07       43.12      2.99 o 
  -7   6   1      108.81      126.52      4.40 o 
  -6   6   1       41.49       46.19      2.59 o 
  -5   6   1       68.35       74.42      2.60 o 
  -4   6   1       49.91       54.56      2.03 o 
  -3   6   1      525.91      626.36     16.90 o 
  -2   6   1        4.85        0.34      1.38 o 
  -1   6   1     3063.79     3158.46     44.59 o 
   0   6   1     1284.05     1294.32     17.18 o 
   1   6   1      166.78      188.32      5.92 o 
   2   6   1      411.70      505.06     12.11 o 
   3   6   1      292.89      229.29      6.75 o 
   4   6   1       54.46       51.31      2.42 o 
   5   6   1      331.91      321.47     10.12 o 
   6   6   1        2.85        2.67     10.68 o 
  -8   7   1       44.93       33.51      2.91 o 
  -7   7   1        0.62        2.51     10.07 o 
  -6   7   1      528.99      530.63     15.52 o 
  -5   7   1      163.41      159.88      5.09 o 
  -4   7   1       34.91       33.59      2.14 o 
  -3   7   1      531.23      555.47     12.79 o 
  -2   7   1        2.56        1.69      6.75 o 
  -1   7   1      790.09      836.92     20.18 o 
   0   7   1      138.68      127.55      3.40 o 
   1   7   1      547.55      445.56     11.33 o 
   2   7   1       77.43      125.51      3.89 o 
   3   7   1       12.81        5.27      8.11 o 
   4   7   1      391.83      423.23     13.49 o 
   5   7   1       24.60       24.96      2.72 o 
   6   7   1      188.67      198.26      5.59 o 
  -8   8   1        6.52        8.09      2.60 o 
  -7   8   1       11.16        8.51      9.52 o 
  -6   8   1      268.35      279.38      8.65 o 
  -5   8   1       94.47       81.24      2.90 o 
  -4   8   1      346.44      296.70      9.25 o 
  -3   8   1        1.76        0.47      1.91 o 
  -2   8   1        7.14        1.77      7.11 o 
  -1   8   1       33.71       47.37      2.05 o 
   0   8   1      141.46      174.22      4.17 o 
   1   8   1       53.76       44.91      2.29 o 
   2   8   1      618.30      490.47     14.03 o 
   3   8   1      153.68      140.75      4.88 o 
   4   8   1      169.98      131.63      4.37 o 
   5   8   1       75.89       85.92      3.57 o 
  -7   9   1       88.43       93.79      3.57 o 
  -6   9   1       45.81       55.07      2.79 o 
  -5   9   1       47.22       58.20      2.66 o 
  -4   9   1      131.01      135.34      4.19 o 
  -3   9   1      118.23      103.91      3.51 o 
  -2   9   1        5.69       11.76      1.96 o 
  -1   9   1       30.28       24.45      2.03 o 
   0   9   1       34.46       36.62      1.82 o 
   1   9   1      822.22      783.36     24.19 o 
   2   9   1        2.20        2.36      9.42 o 
   3   9   1       79.66      105.42      3.96 o 
   4   9   1       54.37       79.90      3.35 o 
  -7  10   1       12.53       13.90      2.93 o 
  -6  10   1        1.19        2.23      8.93 o 
  -5  10   1        3.24        3.40      2.13 o 
  -4  10   1      120.25      121.73      3.79 o 
  -3  10   1       19.18        2.46      9.82 o 
  -2  10   1       29.92       46.69      2.40 o 
  -1  10   1      132.90      143.31      4.11 o 
   0  10   1      164.07      189.29      3.85 o 
   1  10   1      132.89      146.17      4.85 o 
   2  10   1       97.65      110.27      3.36 o 
   3  10   1      141.00      141.64      4.96 o 
  -6  11   1        2.95        2.75     11.00 o 
  -5  11   1        0.07        2.56     10.23 o 
  -4  11   1       40.26       45.58      2.81 o 
  -3  11   1       36.12       44.43      2.85 o 
  -2  11   1       94.78      115.49      3.51 o 
  -1  11   1       58.59       55.60      2.76 o 
   0  11   1       74.21       64.71      2.02 o 
   1  11   1        0.08        2.14      8.58 o 
   2  11   1       11.14        9.84      2.40 o 
  -4  12   1        0.38        8.06      9.46 o 
  -3  12   1       23.85        8.47     11.34 o 
  -2  12   1       36.95       27.10      2.74 o 
  -1  12   1       18.39       27.77      2.64 o 
   0  12   1       33.18       41.25      2.01 o 
   1  12   1        4.71        2.36      9.43 o 
  -2 -12   2       62.37       63.38      3.15 o 
  -1 -12   2        0.52        2.17      8.68 o 
   0 -12   2       10.55       12.74      3.12 o 
   1 -12   2       23.10       25.33      2.57 o 
   2 -12   2       18.47       18.15      2.62 o 
   3 -12   2       43.19       45.96      2.94 o 
   4 -12   2        0.93        2.58     10.31 o 
  -3 -11   2       24.32       22.76      2.61 o 
  -2 -11   2        2.59        2.05      8.21 o 
  -1 -11   2        0.53        2.25      8.98 o 
   0 -11   2        7.86        9.33      2.02 o 
   1 -11   2      104.23      121.32      3.93 o 
   2 -11   2       89.02       85.68      3.17 o 
   3 -11   2      157.56      159.15      4.83 o 
   4 -11   2        6.35        4.61      9.01 o 
   5 -11   2       18.00       17.57      2.59 o 
  -4 -10   2       11.57       24.56      2.69 o 
  -3 -10   2       27.36       27.34      2.38 o 
  -2 -10   2      188.32      210.15      6.30 o 
  -1 -10   2       27.88       31.94      2.41 o 
   0 -10   2      244.39      225.19      4.99 o 
   1 -10   2        0.04        1.94      7.77 o 
   2 -10   2      274.83      307.89      9.38 o 
   3 -10   2        0.15        2.21      8.85 o 
   4 -10   2       78.67       99.24      3.22 o 
   5 -10   2       24.89       23.71      2.64 o 
   6 -10   2        4.90        7.38      2.53 o 
  -5  -9   2       61.17       57.01      3.07 o 
  -4  -9   2        6.65        2.35      9.41 o 
  -3  -9   2      237.09      238.82      7.00 o 
  -2  -9   2      434.96      399.15     12.84 o 
  -1  -9   2      541.86      537.11     14.49 o 
   0  -9   2      407.39      397.25     18.48 o 
   1  -9   2        0.98        1.88      7.54 o 
   2  -9   2      114.29      121.12      4.20 o 
   3  -9   2      219.32      192.15      6.48 o 
   4  -9   2       32.18       24.78      2.31 o 
   5  -9   2       70.35       76.34      2.95 o 
   6  -9   2        0.76        2.47      9.86 o 
   7  -9   2        4.58        2.67     10.67 o 
  -6  -8   2       86.97       81.80      3.55 o 
  -5  -8   2      227.85      233.81      8.28 o 
  -4  -8   2       25.03       24.16      2.27 o 
  -3  -8   2      216.61      245.45      8.44 o 
  -2  -8   2       11.80        5.96      8.17 o 
  -1  -8   2      708.30      687.77     19.76 o 
   0  -8   2       88.85      104.17      2.28 o 
   1  -8   2       88.33       89.89      2.67 o 
   2  -8   2       60.50       57.70      2.10 o 
   3  -8   2        6.62       11.15      1.99 o 
   4  -8   2      253.45      245.93      7.51 o 
   5  -8   2      409.85      422.38     13.71 o 
   6  -8   2       23.42       20.70      2.48 o 
   7  -8   2       13.63       16.44      2.62 o 
  -7  -7   2        0.43        3.58      2.65 o 
  -6  -7   2      668.38      677.35     18.79 o 
  -5  -7   2       49.43       59.28      2.72 o 
  -4  -7   2      231.24      243.61      6.76 o 
  -3  -7   2      194.61      192.50      6.24 o 
  -2  -7   2      247.17      269.82      9.05 o 
  -1  -7   2      292.46      305.59      9.11 o 
   0  -7   2      271.37      274.15     15.34 o 
   1  -7   2      210.72      202.36      6.33 o 
   2  -7   2      510.14      611.69     17.12 o 
   3  -7   2       88.56       87.74      2.91 o 
   4  -7   2      204.37      176.36      6.45 o 
   5  -7   2        0.29        2.22      8.87 o 
   6  -7   2      195.45      188.41      5.84 o 
   7  -7   2       90.92       84.47      3.37 o 
  -7  -6   2      110.49       90.00      3.58 o 
  -6  -6   2      108.89      102.06      3.27 o 
  -5  -6   2       84.46       80.33      2.81 o 
  -4  -6   2      337.82      283.99      9.99 o 
  -3  -6   2       48.69       39.20      1.92 o 
  -2  -6   2        1.24        1.37      5.46 o 
  -1  -6   2      795.72      902.49     19.58 o 
   0  -6   2        2.63        1.30      3.69 o 
   1  -6   2     2133.69     2247.53     35.04 o 
   2  -6   2       46.58       48.26      1.73 o 
   3  -6   2       63.77       72.40      2.58 o 
   4  -6   2      130.47      123.97      3.20 o 
   5  -6   2      271.09      265.53      7.78 o 
   6  -6   2       90.48       84.25      3.24 o 
   7  -6   2       31.64       29.10      2.57 o 
   8  -6   2       30.58       31.91      2.93 o 
  -8  -5   2       58.38       48.46      3.37 o 
  -7  -5   2      109.27      108.04      3.50 o 
  -6  -5   2       20.99       17.38      2.15 o 
  -5  -5   2      220.15      283.00      8.67 o 
  -4  -5   2      107.49       69.80      2.25 o 
  -3  -5   2     1117.29     1101.31     23.08 o 
  -2  -5   2      181.20      177.88      5.37 o 
  -1  -5   2      472.95      442.95     12.77 o 
   0  -5   2      190.16      186.06      4.23 o 
   1  -5   2     5713.94     6100.09     72.58 o 
   2  -5   2      210.75      156.64      4.46 o 
   3  -5   2      916.84     1009.49     21.52 o 
   4  -5   2       68.79       68.06      2.14 o 
   5  -5   2       52.24       43.38      2.29 o 
   6  -5   2      328.16      343.42      9.98 o 
   7  -5   2       94.32       98.59      3.27 o 
   8  -5   2        0.76        2.13      2.74 o 
  -8  -4   2       52.25       51.96      3.14 o 
  -7  -4   2       74.71       86.11      3.00 o 
  -6  -4   2       16.25        7.31      2.07 o 
  -5  -4   2      111.77      158.29      4.98 o 
  -4  -4   2     1501.71     1722.65     31.51 o 
  -3  -4   2      144.20      148.12      4.50 o 
  -2  -4   2     3723.82     4167.02     52.71 o 
  -1  -4   2      300.50      276.91      6.72 o 
   0  -4   2      115.04      108.77      2.38 o 
   1  -4   2        0.46        3.75      0.97 o 
   2  -4   2     1170.41     1143.68     20.42 o 
   3  -4   2      401.66      434.87     13.32 o 
   4  -4   2      521.39      506.20     15.71 o 
   5  -4   2       35.72       29.31      2.05 o 
   6  -4   2      263.57      258.42      8.81 o 
   7  -4   2       19.78       19.86      2.52 o 
   8  -4   2      339.70      320.34     10.35 o 
  -8  -3   2      188.15      159.84      5.02 o 
  -7  -3   2      178.41      184.22      6.05 o 
  -6  -3   2      189.73      204.74      6.84 o 
  -5  -3   2      833.81      763.91     20.90 o 
  -4  -3   2      453.58      443.87     10.52 o 
  -3  -3   2     2054.22     2133.87     31.94 o 
  -2  -3   2      604.07      814.55     15.69 o 
  -1  -3   2      932.89     1353.41     20.58 o 
   0  -3   2        2.87       20.89      0.82 o 
   1  -3   2     1644.26     1640.86     23.43 o 
   2  -3   2      561.37      798.10     15.60 o 
   3  -3   2      311.05      412.09     12.45 o 
   4  -3   2      503.73      514.12     15.23 o 
   5  -3   2      146.75      149.43      4.81 o 
   6  -3   2        1.17        3.18      2.15 o 
   7  -3   2       94.12      105.20      3.28 o 
   8  -3   2       84.35       92.19      3.74 o 
  -8  -2   2        7.16        2.24      2.74 o 
  -7  -2   2      934.93      878.62     26.77 o 
  -6  -2   2      120.67      142.06      5.05 o 
  -5  -2   2      704.08      699.21     19.13 o 
  -4  -2   2       33.31       35.41      1.53 o 
  -3  -2   2      927.05      798.38     16.12 o 
  -2  -2   2      131.60       58.63      2.01 o 
  -1  -2   2     1786.22     1901.33     24.80 o 
   0  -2   2       67.08       38.21      2.29 o 
   1  -2   2     9327.08     9115.68    150.01 o 
   2  -2   2      538.38      576.31     12.61 o 
   3  -2   2     2777.55     2819.22     39.58 o 
   4  -2   2      385.87      457.03     14.40 o 
   5  -2   2     1011.89     1075.80     25.61 o 
   6  -2   2       25.39       59.24      2.63 o 
   7  -2   2       47.39       35.41      2.62 o 
   8  -2   2       71.91       76.40      3.52 o 
  -9  -1   2        1.76        8.02     10.70 o 
  -8  -1   2      195.09      191.03      6.07 o 
  -7  -1   2      226.01      217.93      6.96 o 
  -6  -1   2      637.80      763.17     21.43 o 
  -5  -1   2     1377.58     1447.52     28.00 o 
  -4  -1   2        4.57        8.41      1.31 o 
  -3  -1   2      121.45      148.78      4.94 o 
  -2  -1   2     1609.82     1878.62     25.19 o 
  -1  -1   2     1412.46      910.72     13.43 o 
   0  -1   2     7429.02     4916.31    150.01 o 
   1  -1   2     4981.27     5059.77    100.06 o 
   2  -1   2     1946.16     1576.52     23.78 o 
   3  -1   2      388.45      336.32      8.37 o 
   4  -1   2     1042.15      976.69     21.96 o 
   5  -1   2      373.85      314.03     10.65 o 
   6  -1   2       27.86       26.64      2.53 o 
   7  -1   2       14.69        2.47      9.87 o 
   8  -1   2       31.40       42.29      3.18 o 
  -9   0   2       22.47       17.85      3.01 o 
  -8   0   2      157.34      196.09      6.73 o 
  -7   0   2       52.07       91.03      3.35 o 
  -6   0   2      673.89      657.60     20.46 o 
  -5   0   2       26.88       41.81      1.92 o 
  -4   0   2       13.42       19.83      1.36 o 
  -3   0   2      105.39       50.74      1.69 o 
  -2   0   2       17.35        9.38      0.99 o 
  -1   0   2      420.63      850.54     12.69 o 
   0   0   2     1152.32     1863.49     16.26 o 
   1   0   2      583.41      325.86      8.49 o 
   2   0   2     1863.71     2542.19     34.16 o 
   3   0   2      416.68      457.20     13.31 o 
   4   0   2      535.74      548.96     16.59 o 
   5   0   2      517.35      521.56     13.55 o 
   6   0   2      303.82      309.52      9.82 o 
   7   0   2       35.05       31.46      2.71 o 
   8   0   2        2.44        2.75     11.01 o 
  -9   1   2       30.53       37.60      3.21 o 
  -8   1   2      170.07      154.84      4.68 o 
  -7   1   2      360.43      363.46     12.78 o 
  -6   1   2      309.30      295.54      8.97 o 
  -5   1   2     2915.35     3081.41     46.39 o 
  -4   1   2       19.17       24.49      1.45 o 
  -3   1   2     1179.49     1701.83     25.32 o 
  -2   1   2       19.80        8.14      1.07 o 
  -1   1   2     3729.40     4280.53     85.50 o 
   0   1   2     1874.38     1845.45     16.81 o 
   1   1   2     4516.73     3446.76     41.80 o 
   2   1   2     4739.21     4290.81     52.90 o 
   3   1   2       16.88       22.28      1.38 o 
   4   1   2       43.76       27.49      1.85 o 
   5   1   2      411.12      385.16     12.00 o 
   6   1   2      111.65      142.25      4.29 o 
   7   1   2      360.29      396.25     14.28 o 
   8   1   2        2.43        9.69     11.01 o 
  -9   2   2      297.17      309.87      9.47 o 
  -8   2   2       99.51       96.57      3.43 o 
  -7   2   2        4.69        6.91      7.73 o 
  -6   2   2      383.30      373.60     11.29 o 
  -5   2   2      274.68      274.51      8.63 o 
  -4   2   2     5126.63     5393.09     66.14 o 
  -3   2   2     2079.86     2366.31     32.72 o 
  -2   2   2     1737.24     1050.41     17.04 o 
  -1   2   2       51.19      224.26      5.26 o 
   0   2   2      535.12      496.83     15.41 o 
   1   2   2        2.05       11.24      1.07 o 
   2   2   2     2139.58     2021.52     30.25 o 
   3   2   2      267.73      243.75      7.68 o 
   4   2   2      927.30     1092.66     25.06 o 
   5   2   2       23.98       15.68      2.30 o 
   6   2   2      617.09      589.83     16.39 o 
   7   2   2       88.33       84.76      3.49 o 
   8   2   2       34.33       25.58      3.22 o 
  -9   3   2       10.30       17.56      2.97 o 
  -8   3   2      512.10      445.38     14.97 o 
  -7   3   2       11.76       20.64      2.27 o 
  -6   3   2      675.16      740.24     21.01 o 
  -5   3   2     1116.19     1232.14     25.29 o 
  -4   3   2     1151.46     1172.41     22.43 o 
  -3   3   2      363.63      352.24      8.06 o 
  -2   3   2      428.96      814.46     15.05 o 
  -1   3   2       64.10      117.36      3.56 o 
   0   3   2      190.52      122.66      2.67 o 
   1   3   2     1862.91     1798.09     27.21 o 
   2   3   2     1809.22     1765.60     28.65 o 
   3   3   2      644.12      574.82     16.42 o 
   4   3   2      651.17      535.12     13.27 o 
   5   3   2       93.47      109.17      3.05 o 
   6   3   2       72.26       61.45      2.85 o 
   7   3   2       51.73       62.26      3.25 o 
  -9   4   2      192.16      179.33      5.83 o 
  -8   4   2       24.11       36.39      2.78 o 
  -7   4   2      174.31      150.71      4.47 o 
  -6   4   2      395.13      387.01     11.93 o 
  -5   4   2       71.15       96.56      3.07 o 
  -4   4   2      312.26      331.66      8.88 o 
  -3   4   2      814.65      825.51     17.60 o 
  -2   4   2      298.70      252.55      6.66 o 
  -1   4   2      311.71      270.51      6.54 o 
   0   4   2      240.07      167.46      3.81 o 
   1   4   2     1732.12     1772.78     28.47 o 
   2   4   2        5.25        0.92      1.36 o 
   3   4   2     2895.18     2776.76     43.67 o 
   4   4   2      255.46      266.76      8.50 o 
   5   4   2      237.62      243.68      7.65 o 
   6   4   2        0.23        5.84      8.48 o 
   7   4   2       51.02       46.58      3.11 o 
  -9   5   2       40.92       33.96      3.07 o 
  -8   5   2      277.44      268.80      9.02 o 
  -7   5   2      272.07      280.95      8.30 o 
  -6   5   2      179.65      199.84      6.19 o 
  -5   5   2        1.38        1.86      7.47 o 
  -4   5   2       34.75       29.00      1.67 o 
  -3   5   2       63.11       70.41      2.19 o 
  -2   5   2     2288.11     2224.56     33.57 o 
  -1   5   2     1336.89     1466.03     24.97 o 
   0   5   2     1146.19     1043.86     14.35 o 
   1   5   2      811.70      704.84     17.26 o 
   2   5   2      388.74      465.34     11.43 o 
   3   5   2      478.77      518.95     13.06 o 
   4   5   2      169.14      192.10      6.67 o 
   5   5   2       75.26       71.33      2.78 o 
   6   5   2       11.03       11.21      2.59 o 
  -8   6   2       41.01       48.64      2.98 o 
  -7   6   2        0.59        2.21      8.85 o 
  -6   6   2      635.48      645.27     16.04 o 
  -5   6   2      131.54      135.99      4.40 o 
  -4   6   2       18.88       12.94      1.74 o 
  -3   6   2      799.01      821.84     19.73 o 
  -2   6   2     1451.30     1490.65     27.40 o 
  -1   6   2      280.97      291.55      8.61 o 
   0   6   2      756.61      745.24     12.83 o 
   1   6   2      229.61      273.15      8.64 o 
   2   6   2      282.37      178.10      5.68 o 
   3   6   2      490.32      501.36     13.32 o 
   4   6   2       84.16       65.62      2.72 o 
   5   6   2      119.10      132.48      4.98 o 
   6   6   2       71.72       92.91      3.57 o 
  -8   7   2        2.95        2.25      9.00 o 
  -7   7   2      250.59      257.90      8.47 o 
  -6   7   2        0.20        2.50     10.00 o 
  -5   7   2      464.59      474.45     13.38 o 
  -4   7   2      490.73      558.49     13.72 o 
  -3   7   2      341.71      332.09      9.84 o 
  -2   7   2        1.68        3.26      5.98 o 
  -1   7   2      418.31      378.39     10.43 o 
   0   7   2      325.84      259.67      6.60 o 
   1   7   2      354.12      426.64     11.54 o 
   2   7   2       69.00       39.75      2.20 o 
   3   7   2       17.77       22.80      2.10 o 
   4   7   2       30.73       23.98      2.30 o 
   5   7   2      386.07      371.94     11.88 o 
  -8   8   2        0.12        2.75     10.98 o 
  -7   8   2       16.07       15.09      2.79 o 
  -6   8   2      282.68      288.12      8.80 o 
  -5   8   2       37.98       37.35      2.47 o 
  -4   8   2        4.07        2.22      8.89 o 
  -3   8   2      217.96      218.82      6.91 o 
  -2   8   2       11.63       20.16      1.97 o 
  -1   8   2        0.99        1.94      7.74 o 
   0   8   2      291.66      279.47      6.74 o 
   1   8   2      144.87      126.82      4.16 o 
   2   8   2      345.98      358.71     10.18 o 
   3   8   2       32.40       24.59      2.31 o 
   4   8   2      199.05      237.11      7.74 o 
   5   8   2       39.30       44.24      3.15 o 
  -7   9   2        8.04        9.02      2.74 o 
  -6   9   2        4.44        2.25      8.98 o 
  -5   9   2        1.93        5.63      8.45 o 
  -4   9   2      208.77      206.34      6.39 o 
  -3   9   2        1.85        1.85      7.42 o 
  -2   9   2        2.58        7.92      1.84 o 
  -1   9   2       41.81       53.98      2.35 o 
   0   9   2      198.91      172.44      3.79 o 
   1   9   2      100.20      129.03      4.24 o 
   2   9   2      222.84      225.68      6.63 o 
   3   9   2       63.83       70.64      3.14 o 
   4   9   2      130.05      115.44      3.91 o 
  -7  10   2        0.20        2.81     11.23 o 
  -6  10   2        4.36        6.54      2.43 o 
  -5  10   2       34.80       19.09      2.43 o 
  -4  10   2        0.18        6.59      8.28 o 
  -3  10   2      154.80      153.19      4.65 o 
  -2  10   2        8.89        2.16      8.62 o 
  -1  10   2       67.34       78.97      2.72 o 
   0  10   2       14.84       22.34      1.62 o 
   1  10   2      261.90      245.77      7.48 o 
   2  10   2       37.78       37.23      2.76 o 
   3  10   2       25.68       28.37      2.88 o 
  -6  11   2        2.06        6.82      2.46 o 
  -5  11   2        2.63        2.55     10.22 o 
  -4  11   2       44.02       43.42      3.04 o 
  -3  11   2      149.59      164.34      5.32 o 
  -2  11   2       33.25       31.81      2.62 o 
  -1  11   2      175.32      162.14      5.26 o 
   0  11   2        4.13        7.89      2.26 o 
   1  11   2        9.53       11.23      2.38 o 
   2  11   2        0.40        2.38      9.55 o 
  -4  12   2       36.19       31.61      2.99 o 
  -3  12   2        5.24        7.17      2.79 o 
  -2  12   2       50.92       61.89      3.24 o 
  -1  12   2       27.77       29.29      2.74 o 
   0  12   2       20.96       23.20      1.88 o 
  -2 -12   3        7.42        5.75     10.02 o 
  -1 -12   3        1.38        0.56      2.22 o 
   0 -12   3       21.20       22.65      1.73 o 
   1 -12   3        7.11        2.17      8.70 o 
   2 -12   3       95.96      108.42      3.57 o 
   3 -12   3        0.64        6.33     10.12 o 
   4 -12   3       16.98       23.04      2.71 o 
  -3 -11   3        9.84       17.55      2.38 o 
  -2 -11   3       24.29       17.96      2.40 o 
  -1 -11   3       36.24       36.38      2.36 o 
   0 -11   3        0.46        2.03      5.75 o 
   1 -11   3      233.49      210.43      7.50 o 
   2 -11   3       79.78       70.89      2.97 o 
   3 -11   3      101.09       82.51      3.37 o 
   4 -11   3       48.31       47.87      2.97 o 
   5 -11   3        3.40        2.62     10.50 o 
  -4 -10   3       64.40       60.76      3.01 o 
  -3 -10   3       50.87       48.04      2.70 o 
  -2 -10   3       39.08       17.85      2.29 o 
  -1 -10   3      293.98      252.58      8.82 o 
   0 -10   3       74.83       79.07      1.93 o 
   1 -10   3       39.61       37.69      2.33 o 
   2 -10   3       17.59       21.34      2.28 o 
   3 -10   3      212.86      230.49      7.12 o 
   4 -10   3        4.21        7.38      8.52 o 
   5 -10   3       25.15       23.20      2.59 o 
   6 -10   3       15.10        8.91      2.70 o 
  -5  -9   3        7.62       10.49      2.53 o 
  -4  -9   3      135.75      146.11      5.01 o 
  -3  -9   3       14.96        7.74      9.22 o 
  -2  -9   3     1136.61     1182.11     29.07 o 
  -1  -9   3        6.32        2.24      8.96 o 
   0  -9   3       57.42       62.28      1.71 o 
   1  -9   3      150.40      160.41      4.96 o 
   2  -9   3      157.62      163.10      5.52 o 
   3  -9   3       59.65       66.53      2.60 o 
   4  -9   3       68.07       79.84      2.83 o 
   5  -9   3       34.11       26.71      2.46 o 
   6  -9   3       33.40       35.50      2.96 o 
  -6  -8   3      114.67      117.02      3.85 o 
  -5  -8   3       77.93       74.15      3.03 o 
  -4  -8   3      211.50      199.62      6.11 o 
  -3  -8   3      115.11      100.11      3.37 o 
  -2  -8   3      411.93      343.60     11.09 o 
  -1  -8   3       67.95       74.10      2.45 o 
   0  -8   3      300.39      296.20      9.00 o 
   1  -8   3        0.89        1.67      6.67 o 
   2  -8   3       38.31       40.29      2.05 o 
   3  -8   3      197.13      201.52      6.74 o 
   4  -8   3       62.19       65.70      2.68 o 
   5  -8   3      171.60      164.75      4.65 o 
   6  -8   3       77.19       77.50      3.35 o 
   7  -8   3       17.69       13.22      2.81 o 
  -7  -7   3      191.08      216.15      6.78 o 
  -6  -7   3       20.27       18.42      2.66 o 
  -5  -7   3      568.24      564.79     15.84 o 
  -4  -7   3      135.86      166.70      5.79 o 
  -3  -7   3      163.35      146.51      5.15 o 
  -2  -7   3       43.41       28.77      1.84 o 
  -1  -7   3      137.27      140.31      4.09 o 
   0  -7   3       33.39       31.95      2.07 o 
   1  -7   3      823.07      896.48     21.50 o 
   2  -7   3        1.82        1.66      6.66 o 
   3  -7   3      146.72      134.12      4.26 o 
   4  -7   3      109.57      115.23      3.72 o 
   5  -7   3      816.19      823.96     25.01 o 
   6  -7   3       12.81       10.17      2.59 o 
   7  -7   3       49.20       54.28      3.18 o 
  -7  -6   3       56.56       50.39      3.09 o 
  -6  -6   3      199.49      193.90      6.37 o 
  -5  -6   3      423.79      348.93     12.12 o 
  -4  -6   3      136.23      160.66      4.90 o 
  -3  -6   3      208.17      225.57      7.11 o 
  -2  -6   3      158.82      200.53      6.22 o 
  -1  -6   3      721.38      746.65     18.02 o 
   0  -6   3     1200.94     1155.35     16.61 o 
   1  -6   3       56.85       47.83      1.77 o 
   2  -6   3      711.80      763.29     18.59 o 
   3  -6   3      521.01      520.34     12.37 o 
   4  -6   3      308.97      299.19     10.17 o 
   5  -6   3       22.97       20.63      2.33 o 
   6  -6   3      447.70      414.66     14.21 o 
   7  -6   3        4.21        2.61     10.46 o 
  -8  -5   3      166.21      178.30      6.58 o 
  -7  -5   3       12.01        2.25      8.99 o 
  -6  -5   3       95.38      112.81      3.63 o 
  -5  -5   3      305.54      264.89      8.62 o 
  -4  -5   3      342.97      242.88      8.96 o 
  -3  -5   3      729.45      835.80     19.85 o 
  -2  -5   3       58.37       96.16      3.17 o 
  -1  -5   3      545.15      539.54     14.23 o 
   0  -5   3     1589.08     1694.01      3.28 o 
   1  -5   3     1884.83     2247.68     33.50 o 
   2  -5   3     1202.17     1153.07     22.39 o 
   3  -5   3       55.10       41.23      1.86 o 
   4  -5   3       80.37       68.55      2.27 o 
   5  -5   3      138.39      142.28      4.13 o 
   6  -5   3       14.75        2.30      9.20 o 
   7  -5   3       44.83       48.82      3.03 o 
   8  -5   3      105.93      116.26      4.01 o 
  -8  -4   3      130.14      122.91      3.81 o 
  -7  -4   3       80.03       67.33      2.75 o 
  -6  -4   3        0.31        1.92      7.70 o 
  -5  -4   3      476.49      553.18     13.58 o 
  -4  -4   3      260.76      238.71      8.52 o 
  -3  -4   3     4040.52     4526.90     58.76 o 
  -2  -4   3      528.78      570.17     14.08 o 
  -1  -4   3      419.60      509.22     12.60 o 
   0  -4   3      336.26      351.96      7.05 o 
   1  -4   3      443.81      433.32     11.43 o 
   2  -4   3      216.10      264.15      7.29 o 
   3  -4   3     1326.50     1313.86     25.17 o 
   4  -4   3       23.70       23.04      1.83 o 
   5  -4   3       83.62       94.33      2.77 o 
   6  -4   3      341.50      314.58      9.93 o 
   7  -4   3      160.60      145.66      4.05 o 
   8  -4   3        7.57        2.98     11.90 o 
  -8  -3   3      109.80      110.68      3.92 o 
  -7  -3   3      164.98      188.68      5.72 o 
  -6  -3   3      187.66      207.59      6.80 o 
  -5  -3   3       48.32       57.04      2.30 o 
  -4  -3   3     1795.82     1880.94     31.73 o 
  -3  -3   3      455.81      468.94     13.12 o 
  -2  -3   3     1061.75      967.98     17.84 o 
  -1  -3   3     5145.25     5736.80     65.95 o 
   0  -3   3     1149.97      738.32      9.88 o 
   1  -3   3      326.42      230.45      5.87 o 
   2  -3   3      544.41      586.02     13.98 o 
   3  -3   3      994.90     1113.42     22.21 o 
   4  -3   3      913.05      894.93     21.50 o 
   5  -3   3      286.99      263.67      8.35 o 
   6  -3   3      314.35      332.33     10.18 o 
   7  -3   3        2.26        2.41      9.63 o 
   8  -3   3      198.09      195.24      5.54 o 
  -9  -2   3       63.31       55.69      3.29 o 
  -8  -2   3      318.04      286.41      8.43 o 
  -7  -2   3       57.54       59.30      2.76 o 
  -6  -2   3     1457.69     1359.44     29.72 o 
  -5  -2   3        0.45        1.84      7.36 o 
  -4  -2   3     1150.25     1241.25     23.58 o 
  -3  -2   3      121.33      131.91      4.35 o 
  -2  -2   3      905.90      971.26     16.73 o 
  -1  -2   3     3112.50     2613.38     32.87 o 
   0  -2   3     1385.66      748.30      9.36 o 
   1  -2   3       89.06      138.23      4.58 o 
   2  -2   3     2356.24     2569.53     35.36 o 
   3  -2   3     3617.93     3864.15     51.94 o 
   4  -2   3     2271.57     2363.28     38.87 o 
   5  -2   3       47.17       34.49      2.43 o 
   6  -2   3      270.01      237.32      7.00 o 
   7  -2   3       36.19       29.29      2.74 o 
   8  -2   3       48.34       47.39      3.30 o 
  -9  -1   3       35.84       32.93      3.09 o 
  -8  -1   3       23.04       18.37      2.63 o 
  -7  -1   3     1555.83     1569.41     34.70 o 
  -6  -1   3      282.42      315.18     10.49 o 
  -5  -1   3      718.11      725.65     18.74 o 
  -4  -1   3       60.12       49.20      1.62 o 
  -3  -1   3      224.21      375.70     10.55 o 
  -2  -1   3     2240.02     2410.10     31.10 o 
  -1  -1   3    12545.05    11889.21    177.49 o 
   0  -1   3     3264.43     2325.39     20.78 o 
   1  -1   3     6247.98     5765.01     65.67 o 
   2  -1   3      176.78      113.95      3.61 o 
   3  -1   3     1470.56     1425.97     25.89 o 
   4  -1   3      216.33      208.98      6.95 o 
   5  -1   3     1712.86     1787.70     35.60 o 
   6  -1   3       42.25       39.66      2.60 o 
   7  -1   3       19.43       24.02      2.59 o 
   8  -1   3       18.25        3.12     12.51 o 
  -9   0   3      145.76      168.22      4.96 o 
  -8   0   3       88.18       85.14      3.22 o 
  -7   0   3      165.02      148.99      4.67 o 
  -6   0   3      392.03      422.09     11.85 o 
  -5   0   3     1297.35     1303.62     25.68 o 
  -4   0   3      887.43     1013.13     20.07 o 
  -3   0   3        8.03       16.85      1.07 o 
  -2   0   3     2945.41     3075.52     37.88 o 
  -1   0   3      805.35      799.92     13.73 o 
   0   0   3    13988.54    13536.40    142.15 o 
   1   0   3     2486.45     2955.29     37.73 o 
   2   0   3     1807.93     1592.49     25.73 o 
   3   0   3      462.52      478.40     14.52 o 
   4   0   3      891.60      930.39     23.10 o 
   5   0   3      133.60      154.41      5.06 o 
   6   0   3      309.39      294.70      9.70 o 
   7   0   3       25.29       21.85      2.63 o 
   8   0   3       42.63       56.52      3.43 o 
  -9   1   3       49.17       38.67      3.32 o 
  -8   1   3       82.27       89.54      3.29 o 
  -7   1   3      297.00      320.41      9.75 o 
  -6   1   3      213.31      223.19      6.35 o 
  -5   1   3      402.47      449.83     11.36 o 
  -4   1   3     1174.03     1332.27     24.54 o 
  -3   1   3      398.25      357.64     10.86 o 
  -2   1   3      570.73      964.81     16.87 o 
  -1   1   3     1422.39      911.18     15.47 o 
   0   1   3     7415.81     6964.46     54.71 o 
   1   1   3     1009.64      772.40     15.31 o 
   2   1   3     2215.07     2307.05     34.15 o 
   3   1   3        5.86        5.48      1.39 o 
   4   1   3      149.26      109.55      3.74 o 
   5   1   3      659.96      719.79     17.02 o 
   6   1   3      348.75      355.30     10.97 o 
   7   1   3       22.80       21.91      2.88 o 
  -9   2   3      147.22      136.87      4.29 o 
  -8   2   3       18.84       27.52      2.61 o 
  -7   2   3        7.97        2.10      8.42 o 
  -6   2   3        2.08        2.08      8.30 o 
  -5   2   3     3605.77     4113.43     56.52 o 
  -4   2   3       13.37       17.32      1.38 o 
  -3   2   3      708.90      559.51     13.40 o 
  -2   2   3     4607.12     3667.01     45.25 o 
  -1   2   3      153.39       66.31      2.15 o 
   0   2   3      512.78      416.29      7.54 o 
   1   2   3     1981.73     1819.12     27.75 o 
   2   2   3      271.46      236.35      7.20 o 
   3   2   3      582.33      665.88     17.92 o 
   4   2   3        0.29        2.12      8.49 o 
   5   2   3      906.47      880.98     26.06 o 
   6   2   3       35.70       23.06      2.58 o 
   7   2   3      363.04      361.78     12.11 o 
  -9   3   3      135.48      118.86      3.98 o 
  -8   3   3      108.68      115.43      3.63 o 
  -7   3   3      200.78      220.57      6.48 o 
  -6   3   3      336.77      358.53     11.14 o 
  -5   3   3      193.51      158.00      5.41 o 
  -4   3   3      450.44      448.94     13.16 o 
  -3   3   3     1960.66     2288.38     33.54 o 
  -2   3   3      242.18      147.52      5.13 o 
  -1   3   3      494.42      431.57     10.97 o 
   0   3   3     2616.74     2383.99     23.61 o 
   1   3   3      239.81      248.97      7.29 o 
   2   3   3     2275.34     2170.61     34.52 o 
   3   3   3     1119.71     1057.05     24.34 o 
   4   3   3      131.07      160.76      5.21 o 
   5   3   3      359.10      335.96     10.15 o 
   6   3   3      154.22      169.02      5.13 o 
   7   3   3       99.14      104.89      3.98 o 
  -9   4   3       16.48       16.63      2.94 o 
  -8   4   3      381.83      380.71     13.43 o 
  -7   4   3      254.33      238.03      7.63 o 
  -6   4   3      346.56      339.74     11.47 o 
  -5   4   3       24.75       24.76      1.85 o 
  -4   4   3      389.14      339.76      9.07 o 
  -3   4   3       72.82       65.95      2.25 o 
  -2   4   3     1130.05     1155.65     21.27 o 
  -1   4   3       95.00      128.01      3.81 o 
   0   4   3       10.78       16.52      1.65 o 
   1   4   3      690.22      738.62     17.50 o 
   2   4   3     2541.57     2278.84     37.26 o 
   3   4   3      184.26      207.07      6.44 o 
   4   4   3      804.23      799.63     24.07 o 
   5   4   3        1.96        2.49      9.98 o 
   6   4   3       29.37       24.87      2.79 o 
   7   4   3       17.20       22.65      2.85 o 
  -9   5   3       80.74       80.91      3.49 o 
  -8   5   3        4.63        3.96      2.49 o 
  -7   5   3      135.88      138.48      5.12 o 
  -6   5   3      416.65      462.80     13.19 o 
  -5   5   3        4.86        2.00      8.01 o 
  -4   5   3        0.60        4.42      1.44 o 
  -3   5   3     1223.51     1415.49     26.48 o 
  -2   5   3       32.33       34.06      1.51 o 
  -1   5   3     2879.71     2781.88     39.83 o 
   0   5   3      915.89      792.63     13.00 o 
   1   5   3      767.21      845.85     20.05 o 
   2   5   3      189.16      277.44      9.17 o 
   3   5   3      314.05      257.38      7.33 o 
   4   5   3      438.04      438.34     13.64 o 
   5   5   3      162.18      152.34      5.18 o 
   6   5   3        2.53        5.91      2.54 o 
  -9   6   3        0.50        0.68      2.70 o 
  -8   6   3       12.27        2.53     10.12 o 
  -7   6   3      214.39      227.98      7.80 o 
  -6   6   3      179.18      167.13      4.69 o 
  -5   6   3        4.09        0.51      2.02 o 
  -4   6   3       44.63       62.00      2.23 o 
  -3   6   3      290.46      308.54      9.33 o 
  -2   6   3      694.83      707.73     17.92 o 
  -1   6   3     1081.07     1037.02     22.32 o 
   0   6   3       77.27       86.54      1.77 o 
   1   6   3      822.79      733.72     19.46 o 
   2   6   3      122.74      167.51      5.54 o 
   3   6   3       11.29        9.69      2.03 o 
   4   6   3       43.71       67.85      2.84 o 
   5   6   3      178.49      191.29      5.66 o 
   6   6   3       52.02       52.45      3.30 o 
  -8   7   3       17.02        2.75     11.02 o 
  -7   7   3       61.48       70.35      3.05 o 
  -6   7   3      339.57      386.14     12.75 o 
  -5   7   3       79.73       91.80      3.40 o 
  -4   7   3      389.59      368.56     11.71 o 
  -3   7   3        8.93       14.24      1.88 o 
  -2   7   3      239.17      175.57      5.16 o 
  -1   7   3        5.89        1.71      6.84 o 
   0   7   3      423.75      408.10      7.99 o 
   1   7   3       84.06       87.46      2.81 o 
   2   7   3        4.15        1.85      7.39 o 
   3   7   3       22.44       29.73      2.17 o 
   4   7   3      466.91      357.40     11.49 o 
   5   7   3       71.05       75.65      3.50 o 
  -8   8   3       27.65       27.94      2.94 o 
  -7   8   3       39.92       31.02      2.85 o 
  -6   8   3       85.25       73.71      3.01 o 
  -5   8   3      203.36      193.25      6.05 o 
  -4   8   3      657.51      659.81     16.11 o 
  -3   8   3       19.20       24.00      2.19 o 
  -2   8   3       31.06       34.48      2.09 o 
  -1   8   3       42.91       30.45      2.09 o 
   0   8   3       24.23       25.01     12.02 o 
   1   8   3      334.22      306.98      9.28 o 
   2   8   3       11.74       12.16      2.10 o 
   3   8   3       63.25       68.26      2.85 o 
   4   8   3       73.65       79.02      3.47 o 
  -7   9   3       36.22       41.25      2.99 o 
  -6   9   3        7.12        2.65     10.60 o 
  -5   9   3      224.63      259.33      8.61 o 
  -4   9   3       12.59        9.23      2.23 o 
  -3   9   3      165.06      161.62      5.35 o 
  -2   9   3       13.56       14.64      1.88 o 
  -1   9   3       43.78       34.55      2.15 o 
   0   9   3      150.16      188.21      3.99 o 
   1   9   3      395.36      392.50     13.47 o 
   2   9   3       16.96       17.14      2.52 o 
   3   9   3      274.77      266.40      9.31 o 
   4   9   3        1.78        2.92     11.70 o 
  -7  10   3       32.05       37.99      2.98 o 
  -6  10   3       21.08       10.52      2.52 o 
  -5  10   3       19.31       28.44      2.71 o 
  -4  10   3       74.86       82.74      3.06 o 
  -3  10   3        1.09        2.40      9.61 o 
  -2  10   3       85.09      103.69      3.81 o 
  -1  10   3        1.72        1.95      7.78 o 
   0  10   3      175.97      138.38      3.18 o 
   1  10   3        0.04        2.51     10.05 o 
   2  10   3       76.17       67.64      3.16 o 
   3  10   3      121.17      117.84      4.02 o 
  -5  11   3       12.94        2.53     10.12 o 
  -4  11   3       26.46       28.99      2.92 o 
  -3  11   3      234.64      203.15      5.91 o 
  -2  11   3       38.85       30.78      2.77 o 
  -1  11   3        2.28        5.47      2.40 o 
   0  11   3       62.11       66.60      3.76 o 
   1  11   3        1.00        0.60      2.39 o 
  -4  12   3       14.42       22.05      2.93 o 
  -3  12   3       33.67       42.33      3.14 o 
  -2  12   3        0.11        0.65      2.61 o 
  -1  12   3       45.53       56.73      3.26 o 
  -2 -12   4       20.85       19.50      2.61 o 
  -1 -12   4       14.97        2.09      8.34 o 
   0 -12   4       76.23       73.02      4.00 o 
   1 -12   4        5.27        9.21      9.15 o 
   2 -12   4        0.03        2.40      9.58 o 
   3 -12   4       43.95       31.32      2.93 o 
  -3 -11   4       10.33       15.80      2.42 o 
  -2 -11   4       35.10       36.59      2.61 o 
  -1 -11   4       39.95       31.32      2.28 o 
   0 -11   4       22.93       23.10      2.08 o 
   1 -11   4        1.11        2.22      8.85 o 
   2 -11   4      193.95      183.76      6.56 o 
   3 -11   4       39.37       42.85      2.90 o 
   4 -11   4       13.98       19.91      2.82 o 
   5 -11   4        9.75        2.66     10.64 o 
  -5 -10   4        3.15        2.32      9.27 o 
  -4 -10   4        1.27        2.56     10.23 o 
  -3 -10   4       76.94       70.53      2.75 o 
  -2 -10   4      200.52      168.18      5.37 o 
  -1 -10   4      130.21      136.63      4.52 o 
   0 -10   4       18.33       14.87      1.49 o 
   1 -10   4        4.27        4.12      2.04 o 
   2 -10   4      220.76      246.16      7.85 o 
   3 -10   4        8.75        2.62     10.49 o 
   4 -10   4      115.31      117.98      3.72 o 
   5 -10   4        6.04        4.90      2.50 o 
  -5  -9   4       27.48        8.98     11.37 o 
  -4  -9   4       83.11       82.18      2.97 o 
  -3  -9   4      292.52      313.32      9.86 o 
  -2  -9   4       22.00       10.96      2.30 o 
  -1  -9   4      344.19      354.48     11.83 o 
   0  -9   4      385.98      412.38      8.79 o 
   1  -9   4      138.84      142.34      4.06 o 
   2  -9   4        1.49        1.88      7.54 o 
   3  -9   4       96.21       90.47      2.93 o 
   4  -9   4       20.21       16.91      2.38 o 
   5  -9   4      129.95      147.30      4.54 o 
   6  -9   4        5.12        2.62     10.47 o 
  -6  -8   4      172.27      191.01      5.96 o 
  -5  -8   4      203.97      187.83      5.37 o 
  -4  -8   4      318.57      305.16      9.78 o 
  -3  -8   4      162.27      178.25      5.84 o 
  -2  -8   4      695.00      714.98     21.59 o 
  -1  -8   4      139.36      125.10      3.74 o 
   0  -8   4        4.63        5.69      2.30 o 
   1  -8   4      122.36      113.13      3.37 o 
   2  -8   4        4.26        4.37      6.73 o 
   3  -8   4       52.77       53.56      2.41 o 
   4  -8   4      358.14      351.63     10.28 o 
   5  -8   4       92.58       84.23      3.16 o 
   6  -8   4       74.76       73.26      3.42 o 
  -7  -7   4       95.60      100.56      3.74 o 
  -6  -7   4      521.24      524.18     16.48 o 
  -5  -7   4       19.77       17.38      2.42 o 
  -4  -7   4      464.71      389.11     12.06 o 
  -3  -7   4       13.57        8.25      1.90 o 
  -2  -7   4      106.20      109.95      3.66 o 
  -1  -7   4      157.32      187.16      6.35 o 
   0  -7   4      442.73      463.51      8.04 o 
   1  -7   4       75.99       70.26      2.12 o 
   2  -7   4       39.58       26.98      1.84 o 
   3  -7   4      203.26      201.43      6.57 o 
   4  -7   4      203.05      204.88      6.35 o 
   5  -7   4       64.70       62.04      2.86 o 
   6  -7   4      310.59      319.70      9.84 o 
   7  -7   4        1.63        2.64     10.59 o 
  -7  -6   4      217.72      209.48      6.44 o 
  -6  -6   4       64.76       61.51      2.84 o 
  -5  -6   4      850.24      850.05     24.99 o 
  -4  -6   4      262.17      337.87     10.89 o 
  -3  -6   4       94.24      114.39      3.75 o 
  -2  -6   4       81.76       77.10      2.33 o 
  -1  -6   4       54.87       37.88      1.67 o 
   0  -6   4       12.09       12.59      1.08 o 
   1  -6   4     2363.70     2411.10     37.90 o 
   2  -6   4      720.82      794.66     19.98 o 
   3  -6   4      638.79      623.57     18.99 o 
   4  -6   4        0.22        2.03      8.12 o 
   5  -6   4      177.76      167.54      5.00 o 
   6  -6   4       10.96        8.48      2.53 o 
   7  -6   4       71.53       69.17      3.40 o 
  -8  -5   4        6.43        2.94     11.77 o 
  -7  -5   4      106.24      127.75      3.69 o 
  -6  -5   4       84.13       63.87      2.74 o 
  -5  -5   4       26.59        2.05      8.18 o 
  -4  -5   4      308.75      376.33     11.02 o 
  -3  -5   4      196.55      193.75      6.12 o 
  -2  -5   4      607.76      781.12     17.97 o 
  -1  -5   4      251.11      262.59      7.58 o 
   0  -5   4     2914.63     3048.41     30.00 o 
   1  -5   4      732.35      689.48     16.62 o 
   2  -5   4        8.94       21.65      1.61 o 
   3  -5   4     2020.33     2179.76     37.32 o 
   4  -5   4       41.88       46.69      2.26 o 
   5  -5   4      130.12      132.73      4.15 o 
   6  -5   4      279.95      290.72      8.71 o 
   7  -5   4       98.04      106.58      4.22 o 
  -8  -4   4      259.59      230.28      7.09 o 
  -7  -4   4        5.01        4.77      2.20 o 
  -6  -4   4      132.41      156.15      4.55 o 
  -5  -4   4      673.47      724.16     20.99 o 
  -4  -4   4     1476.27     1588.41     30.03 o 
  -3  -4   4      130.44      113.79      3.02 o 
  -2  -4   4     2328.11     2550.87     36.93 o 
  -1  -4   4       30.66       45.97      1.55 o 
   0  -4   4      270.02      293.98      9.38 o 
   1  -4   4       10.82       21.41      1.28 o 
   2  -4   4     3602.25     3467.40     47.54 o 
   3  -4   4        0.16        4.50      6.95 o 
   4  -4   4       22.41       23.45      1.93 o 
   5  -4   4       24.13       35.82      2.35 o 
   6  -4   4      208.46      183.24      5.18 o 
   7  -4   4      107.29      110.71      4.27 o 
  -8  -3   4       60.18       56.18      3.09 o 
  -7  -3   4      338.10      316.59      9.84 o 
  -6  -3   4       42.54       49.69      2.43 o 
  -5  -3   4      995.03     1003.51     23.84 o 
  -4  -3   4       21.26       26.43      1.70 o 
  -3  -3   4     5791.98     6560.64     78.41 o 
  -2  -3   4     1326.74     1219.10     21.23 o 
  -1  -3   4     2018.17     1994.00     28.76 o 
   0  -3   4     1665.60     1236.52     14.49 o 
   1  -3   4      169.54      234.25      6.31 o 
   2  -3   4        1.78        1.31      5.23 o 
   3  -3   4     2243.85     2283.55     36.96 o 
   4  -3   4       48.77       43.41      2.10 o 
   5  -3   4      335.98      375.45     12.38 o 
   6  -3   4        4.48       12.43      2.29 o 
   7  -3   4      197.54      186.83      6.25 o 
  -9  -2   4       11.37        2.82     11.26 o 
  -8  -2   4      372.39      347.01     10.98 o 
  -7  -2   4      677.91      631.21     15.96 o 
  -6  -2   4      314.33      392.23     11.82 o 
  -5  -2   4      976.10     1131.21     24.82 o 
  -4  -2   4      334.30      365.39      9.36 o 
  -3  -2   4     1791.25     1708.61     27.03 o 
  -2  -2   4      800.55      942.91     17.08 o 
  -1  -2   4      574.31      748.35     14.43 o 
   0  -2   4     1630.20     1198.54     17.06 o 
   1  -2   4       12.58        2.31      4.57 o 
   2  -2   4     3347.66     3354.30     45.37 o 
   3  -2   4      337.84      346.14      9.61 o 
   4  -2   4      313.23      278.91      8.27 o 
   5  -2   4      926.16      851.70     24.70 o 
   6  -2   4       66.03       69.32      2.91 o 
   7  -2   4        9.08        7.34      2.62 o 
  -9  -1   4        1.10        2.29      9.19 o 
  -8  -1   4      490.72      456.48     15.21 o 
  -7  -1   4      132.18      126.37      4.10 o 
  -6  -1   4      633.17      586.49     14.77 o 
  -5  -1   4      413.36      451.51     11.30 o 
  -4  -1   4       19.15       23.91      1.40 o 
  -3  -1   4      960.38      870.31     17.07 o 
  -2  -1   4      772.05      736.10     14.44 o 
  -1  -1   4      396.67      499.52     11.13 o 
   0  -1   4     1264.86     1382.55     15.10 o 
   1  -1   4       15.12        4.02      4.16 o 
   2  -1   4      628.67      677.84     16.33 o 
   3  -1   4      442.56      463.88     11.03 o 
   4  -1   4     1379.53     1299.64     28.40 o 
   5  -1   4      152.65      134.54      4.39 o 
   6  -1   4      396.28      395.73     11.48 o 
   7  -1   4        4.29        2.63     10.52 o 
  -9   0   4       59.48       52.52      3.31 o 
  -8   0   4        0.89        1.99      2.38 o 
  -7   0   4      179.73      169.48      5.00 o 
  -6   0   4      664.96      609.02     15.44 o 
  -5   0   4     1411.76     1621.53     29.73 o 
  -4   0   4      171.61       99.57      3.40 o 
  -3   0   4       36.28       72.17      2.53 o 
  -2   0   4      222.77      433.19     10.92 o 
  -1   0   4     3589.25     4188.60     50.17 o 
   0   0   4      970.30      957.34     12.14 o 
   1   0   4      276.99      172.08      5.70 o 
   2   0   4     3475.26     3422.99     46.74 o 
   3   0   4      101.10      105.09      2.81 o 
   4   0   4       29.99       48.41      2.16 o 
   5   0   4      172.37      155.77      4.94 o 
   6   0   4      127.86      112.53      3.74 o 
   7   0   4       43.60       45.61      3.14 o 
  -9   1   4      185.97      197.18      5.81 o 
  -8   1   4        0.34        0.59      2.36 o 
  -7   1   4        6.76        2.52     10.07 o 
  -6   1   4      250.79      243.39      8.11 o 
  -5   1   4      670.79      674.05     18.29 o 
  -4   1   4      372.10      346.20      9.08 o 
  -3   1   4     2120.42     2336.24     34.23 o 
  -2   1   4     5575.51     4540.48     55.24 o 
  -1   1   4     2696.76     1960.16     28.02 o 
   0   1   4     2168.56     2077.37     21.12 o 
   1   1   4     2576.65     2496.94     35.64 o 
   2   1   4        2.76        3.00      1.29 o 
   3   1   4       17.12        9.05      1.60 o 
   4   1   4        5.63        2.01      8.04 o 
   5   1   4      473.52      513.66     14.72 o 
   6   1   4      255.01      256.23      7.85 o 
   7   1   4      158.90      167.20      5.15 o 
  -9   2   4       43.07       48.74      3.35 o 
  -8   2   4       40.01       32.83      2.65 o 
  -7   2   4       46.17       38.32      2.36 o 
  -6   2   4     1179.52     1233.32     28.01 o 
  -5   2   4      255.64      264.80      8.83 o 
  -4   2   4     2786.79     2483.76     37.82 o 
  -3   2   4     3635.56     3716.59     48.98 o 
  -2   2   4      670.37      993.16     18.64 o 
  -1   2   4       31.22       33.10      1.23 o 
   0   2   4       66.75       94.85      2.27 o 
   1   2   4       35.37       40.95      1.49 o 
   2   2   4      865.10      845.82     19.74 o 
   3   2   4       35.14       37.93      1.93 o 
   4   2   4        4.16        5.99      2.11 o 
   5   2   4        6.84        2.43      9.72 o 
   6   2   4      458.42      455.87     15.48 o 
   7   2   4        0.31        2.93     11.71 o 
  -9   3   4      200.84      189.89      6.12 o 
  -8   3   4       83.67       90.19      3.10 o 
  -7   3   4        7.47        7.67      8.54 o 
  -6   3   4      260.42      258.50      8.37 o 
  -5   3   4      544.09      581.87     17.15 o 
  -4   3   4     1182.01     1371.34     25.67 o 
  -3   3   4     2175.43     2326.04     35.05 o 
  -2   3   4      916.25      718.66     15.87 o 
  -1   3   4      103.75       93.52      2.67 o 
   0   3   4      188.45      258.79      5.10 o 
   1   3   4      199.31      186.43      5.59 o 
   2   3   4      752.55      762.54     19.25 o 
   3   3   4      675.51      621.87     19.26 o 
   4   3   4      619.71      572.99     15.33 o 
   5   3   4      210.99      217.84      6.59 o 
   6   3   4       40.33       47.30      3.05 o 
  -9   4   4      150.10      139.36      4.48 o 
  -8   4   4        7.48       15.74      2.49 o 
  -7   4   4      801.22      822.42     24.93 o 
  -6   4   4       21.90       24.92      2.23 o 
  -5   4   4      126.13      110.68      3.57 o 
  -4   4   4       46.66       47.97      1.88 o 
  -3   4   4     1608.83     1590.51     28.05 o 
  -2   4   4      163.08      216.89      6.91 o 
  -1   4   4        3.95        5.23      5.18 o 
   0   4   4       12.74        9.43      4.50 o 
   1   4   4      676.21      670.34     17.79 o 
   2   4   4      958.33     1077.85     24.70 o 
   3   4   4      257.93      265.02      8.26 o 
   4   4   4      466.99      422.27     13.66 o 
   5   4   4      555.10      538.82     16.38 o 
   6   4   4       11.33       12.48      2.65 o 
  -9   5   4        1.09        2.70     10.82 o 
  -8   5   4      147.81      158.15      4.35 o 
  -7   5   4      391.70      395.53     13.58 o 
  -6   5   4      268.50      280.96      8.82 o 
  -5   5   4       12.05       15.15      1.90 o 
  -4   5   4       93.35       99.24      2.60 o 
  -3   5   4      592.82      603.97     16.92 o 
  -2   5   4     1895.75     1837.70     31.55 o 
  -1   5   4       16.72       17.43      1.51 o 
   0   5   4      321.06      284.89      6.19 o 
   1   5   4      338.67      404.15     11.12 o 
   2   5   4      417.51      294.37     10.13 o 
   3   5   4      170.24      146.89      4.68 o 
   4   5   4      223.98      193.14      5.43 o 
   5   5   4       83.06       71.23      3.32 o 
   6   5   4        4.06        7.10     10.31 o 
  -9   6   4        0.83        2.73     10.92 o 
  -8   6   4       55.33       55.38      3.12 o 
  -7   6   4      137.51      123.99      3.90 o 
  -6   6   4      329.51      307.44      9.49 o 
  -5   6   4        6.34        8.85      2.13 o 
  -4   6   4      991.66      991.75     24.38 o 
  -3   6   4     1084.29     1050.86     24.14 o 
  -2   6   4      431.58      395.43     10.30 o 
  -1   6   4      377.31      323.80      9.58 o 
   0   6   4     1052.59      970.29     20.11 o 
   1   6   4        2.85        1.91      7.64 o 
   2   6   4       21.05       30.11      2.18 o 
   3   6   4        9.23        7.32      2.07 o 
   4   6   4      223.90      238.67      7.61 o 
   5   6   4      175.46      184.11      5.13 o 
  -8   7   4        4.04        2.65     10.61 o 
  -7   7   4      126.22      149.01      5.11 o 
  -6   7   4       22.04       21.78      2.48 o 
  -5   7   4      627.75      641.62     16.00 o 
  -4   7   4       15.62       16.74      2.26 o 
  -3   7   4      399.54      438.63     12.05 o 
  -2   7   4      111.51      138.85      4.51 o 
  -1   7   4      512.53      515.63     12.81 o 
   0   7   4       73.91       62.05      1.64 o 
   1   7   4      277.10      269.41      8.26 o 
   2   7   4        0.71        7.19      7.36 o 
   3   7   4       31.13       22.44      2.19 o 
   4   7   4       44.81       62.24      3.24 o 
   5   7   4      167.67      170.51      6.16 o 
  -8   8   4       13.69        2.70     10.82 o 
  -7   8   4       12.63        6.07      2.67 o 
  -6   8   4      588.27      624.89     17.37 o 
  -5   8   4       22.91       13.86      2.44 o 
  -4   8   4      139.12      153.57      3.72 o 
  -3   8   4      117.08      113.77      3.63 o 
  -2   8   4        3.75        1.80      7.21 o 
  -1   8   4       24.68       22.98      2.05 o 
   0   8   4       64.88       45.52      1.62 o 
   1   8   4       16.73       10.57      1.98 o 
   2   8   4       73.87       73.05      2.77 o 
   3   8   4       13.72        2.51     10.02 o 
   4   8   4      123.47      106.74      3.80 o 
  -7   9   4       17.91       20.98      2.79 o 
  -6   9   4       16.82       23.24      2.89 o 
  -5   9   4       53.09       38.98      2.59 o 
  -4   9   4      249.65      237.26      7.91 o 
  -3   9   4       89.27       81.22      2.78 o 
  -2   9   4        4.06        5.61      1.93 o 
  -1   9   4       48.69       60.71      2.46 o 
   0   9   4       16.95       25.94      1.61 o 
   1   9   4      165.17      158.32      4.73 o 
   2   9   4      124.61      133.58      3.90 o 
   3   9   4        0.47        2.64     10.56 o 
  -6  10   4        2.96        2.56     10.23 o 
  -5  10   4       10.67       18.41      2.68 o 
  -4  10   4        0.66        2.22      8.84 o 
  -3  10   4      161.28      210.41      6.67 o 
  -2  10   4        5.73        2.40      9.58 o 
  -1  10   4       40.92       43.55      2.53 o 
   0  10   4        2.99        2.36      6.68 o 
   1  10   4      121.61      117.42      3.61 o 
   2  10   4        3.75        5.18      9.95 o 
  -5  11   4        0.92        4.75      2.53 o 
  -4  11   4      116.44      109.38      3.92 o 
  -3  11   4        0.39        2.40      9.62 o 
  -2  11   4       28.28       39.61      2.96 o 
  -1  11   4       79.81       73.02      3.34 o 
   0  11   4        9.97       14.07      6.46 o 
  -2 -12   5       39.01       35.52      2.75 o 
  -1 -12   5        9.92        8.85      2.35 o 
   0 -12   5        4.95        2.17      6.14 o 
   1 -12   5        0.10        2.61     10.44 o 
   2 -12   5       76.36       71.58      3.40 o 
   3 -12   5        0.05        6.75      8.91 o 
  -3 -11   5       26.50       24.77      2.64 o 
  -2 -11   5       15.07       17.27      2.36 o 
  -1 -11   5        7.45        2.09      8.36 o 
   0 -11   5        2.55        2.79      2.07 o 
   1 -11   5      188.65      197.93      5.99 o 
   2 -11   5        5.60        2.51     10.05 o 
   3 -11   5       35.49       42.89      3.12 o 
   4 -11   5       57.27       47.58      3.25 o 
  -5 -10   5       29.70       29.27      2.86 o 
  -4 -10   5      121.25      129.59      4.74 o 
  -3 -10   5       13.09        9.28      2.40 o 
  -2 -10   5      221.41      229.58      7.90 o 
  -1 -10   5       78.11       72.40      2.81 o 
   0 -10   5       86.12      104.96      2.91 o 
   1 -10   5       79.37       82.27      2.94 o 
   2 -10   5      103.48      114.18      3.44 o 
   3 -10   5      161.20      146.00      4.59 o 
   4 -10   5       13.58        6.02     10.30 o 
   5 -10   5        3.93        8.00      9.23 o 
  -5  -9   5        0.52        2.51     10.06 o 
  -4  -9   5      132.16      115.54      3.92 o 
  -3  -9   5      144.62      151.57      4.27 o 
  -2  -9   5      805.35      807.04     25.10 o 
  -1  -9   5        0.81        4.42      8.21 o 
   0  -9   5      388.21      371.14     12.71 o 
   1  -9   5       16.77       14.96      1.99 o 
   2  -9   5        0.91        1.77      7.11 o 
   3  -9   5        1.20        3.55      2.07 o 
   4  -9   5      178.66      188.78      6.31 o 
   5  -9   5        1.94        6.76      9.02 o 
   6  -9   5        4.19       10.00      2.57 o 
  -6  -8   5       23.72       29.37      2.85 o 
  -5  -8   5      408.40      371.74     11.67 o 
  -4  -8   5        4.84        2.51     10.02 o 
  -3  -8   5      336.47      321.04      9.65 o 
  -2  -8   5      124.87      125.09      3.45 o 
  -1  -8   5      445.07      444.10     12.53 o 
   0  -8   5      586.16      571.26      9.89 o 
   1  -8   5       77.92       95.28      2.72 o 
   2  -8   5        1.31        5.26      1.86 o 
   3  -8   5      138.61      112.68      3.89 o 
   4  -8   5       20.00       18.81      2.40 o 
   5  -8   5       54.86       56.33      2.91 o 
   6  -8   5       64.00       66.28      3.29 o 
  -7  -7   5       76.34       68.81      3.41 o 
  -6  -7   5      158.51      154.11      4.26 o 
  -5  -7   5      761.82      727.05     17.68 o 
  -4  -7   5       11.23       30.22      2.33 o 
  -3  -7   5      238.12      260.95      8.15 o 
  -2  -7   5       41.88       63.34      2.27 o 
  -1  -7   5      255.91      267.26      9.17 o 
   0  -7   5      365.06      391.07      7.63 o 
   1  -7   5        2.29        1.72      6.87 o 
   2  -7   5        0.80        6.24      7.10 o 
   3  -7   5      119.36      119.14      3.58 o 
   4  -7   5      356.19      339.09     11.67 o 
   5  -7   5      111.62      119.31      3.44 o 
   6  -7   5        1.37        0.66      2.63 o 
  -7  -6   5       12.44       18.39      2.64 o 
  -6  -6   5      388.68      420.95     13.97 o 
  -5  -6   5       84.19      111.01      3.11 o 
  -4  -6   5      599.88      580.19     14.34 o 
  -3  -6   5      142.32      140.76      3.93 o 
  -2  -6   5      157.53      149.93      5.09 o 
  -1  -6   5      610.20      622.13     17.04 o 
   0  -6   5     1789.32     1811.50     22.45 o 
   1  -6   5      299.70      303.73      9.27 o 
   2  -6   5      367.41      322.05      9.84 o 
   3  -6   5       26.65        5.13      9.01 o 
   4  -6   5       38.01       29.62      2.25 o 
   5  -6   5        1.23        2.31      9.23 o 
   6  -6   5      163.93      159.66      4.77 o 
   7  -6   5       17.40       18.94      2.96 o 
  -8  -5   5      197.34      205.39      7.80 o 
  -7  -5   5       10.42        8.58      2.23 o 
  -6  -5   5       87.42       82.00      2.79 o 
  -5  -5   5      375.41      427.94     13.04 o 
  -4  -5   5      155.71      143.78      4.43 o 
  -3  -5   5      623.42      744.63     19.18 o 
  -2  -5   5      401.28      452.76     14.20 o 
  -1  -5   5     2263.80     2498.79     37.95 o 
   0  -5   5       10.04       21.74      1.08 o 
   1  -5   5     1411.28     1487.58     27.27 o 
   2  -5   5      743.84      809.96     20.02 o 
   3  -5   5      506.80      501.43     12.95 o 
   4  -5   5       29.21       24.73      2.15 o 
   5  -5   5        1.43        2.18      8.74 o 
   6  -5   5        8.49       10.58      2.39 o 
   7  -5   5      115.30      114.69      3.89 o 
  -8  -4   5        1.99        2.54     10.17 o 
  -7  -4   5       40.51       50.85      2.54 o 
  -6  -4   5        2.79        4.10      8.15 o 
  -5  -4   5      297.96      334.30     10.97 o 
  -4  -4   5     1333.13     1397.02     28.30 o 
  -3  -4   5     1655.16     1777.16     30.63 o 
  -2  -4   5      496.76      523.78     14.22 o 
  -1  -4   5     1167.47     1236.18     22.67 o 
   0  -4   5     1314.47     1089.24     14.71 o 
   1  -4   5      894.88      710.21     17.02 o 
   2  -4   5      124.99      134.06      3.89 o 
   3  -4   5      253.74      279.51      9.21 o 
   4  -4   5       33.13       34.87      2.24 o 
   5  -4   5        0.81        2.19      8.78 o 
   6  -4   5       64.86       84.10      3.01 o 
   7  -4   5       47.77       45.15      3.31 o 
  -8  -3   5      351.58      352.56     11.50 o 
  -7  -3   5        0.32        3.88      7.70 o 
  -6  -3   5       23.02       21.65      2.29 o 
  -5  -3   5        0.68        2.07      8.28 o 
  -4  -3   5     1714.14     1772.79     31.46 o 
  -3  -3   5      132.94      149.60      4.60 o 
  -2  -3   5     3700.26     3822.04     49.60 o 
  -1  -3   5     1455.59     1210.92     21.44 o 
   0  -3   5      156.43       82.40      2.75 o 
   1  -3   5     1282.29     1181.66     22.13 o 
   2  -3   5       75.90      108.93      3.76 o 
   3  -3   5        7.57       12.79      1.75 o 
   4  -3   5      252.48      262.41      8.47 o 
   5  -3   5       37.13       47.08      2.47 o 
   6  -3   5       92.88       80.69      3.12 o 
   7  -3   5        7.16        2.83     11.31 o 
  -9  -2   5       55.40       10.28     13.01 o 
  -8  -2   5       58.59       47.21      2.83 o 
  -7  -2   5      258.36      287.68      9.38 o 
  -6  -2   5     1460.15     1695.93     35.20 o 
  -5  -2   5      589.19      628.19     18.53 o 
  -4  -2   5      500.06      485.19     14.97 o 
  -3  -2   5      330.73      370.53      8.74 o 
  -2  -2   5     2347.45     2560.27     35.69 o 
  -1  -2   5     1519.50     1508.36     24.13 o 
   0  -2   5      113.84       88.75      2.25 o 
   1  -2   5       50.69       74.38      2.40 o 
   2  -2   5      143.94      155.22      4.68 o 
   3  -2   5      919.45      807.55     21.24 o 
   4  -2   5       81.57       74.04      2.73 o 
   5  -2   5       14.41       17.73      2.27 o 
   6  -2   5      212.48      192.99      6.38 o 
   7  -2   5       16.93       18.35      2.81 o 
  -9  -1   5       96.50      105.79      3.67 o 
  -8  -1   5      118.08      116.39      3.54 o 
  -7  -1   5      305.44      313.86      9.71 o 
  -6  -1   5     1014.86     1017.24     25.98 o 
  -5  -1   5     2490.99     2652.14     42.01 o 
  -4  -1   5        0.69        1.22      4.88 o 
  -3  -1   5      677.19      621.17     14.72 o 
  -2  -1   5     1279.89     1308.69     21.91 o 
  -1  -1   5     2340.74     2165.24     31.01 o 
   0  -1   5     1507.44     1630.55     19.16 o 
   1  -1   5       15.91       24.48      1.31 o 
   2  -1   5      289.24      270.95      8.35 o 
   3  -1   5      789.42      801.85     21.08 o 
   4  -1   5      146.77      167.55      5.70 o 
   5  -1   5      463.64      485.71     14.58 o 
   6  -1   5       25.97       35.11      2.73 o 
   7  -1   5       13.69       13.86      2.72 o 
  -9   0   5       70.80       54.55      3.25 o 
  -8   0   5       80.16       84.96      3.01 o 
  -7   0   5      150.71      143.73      4.59 o 
  -6   0   5     1534.06     1766.15     34.37 o 
  -5   0   5      353.04      337.63      9.94 o 
  -4   0   5       47.83       54.94      1.91 o 
  -3   0   5     1365.44     1527.09     25.56 o 
  -2   0   5     4045.09     5132.43     62.09 o 
  -1   0   5      340.59      236.69      6.59 o 
   0   0   5     5833.12     5569.75     57.13 o 
   1   0   5      888.58      840.07     18.16 o 
   2   0   5      201.61      165.97      5.78 o 
   3   0   5        0.75        1.75      7.02 o 
   4   0   5        3.85        6.33      2.03 o 
   5   0   5      164.35      146.87      5.14 o 
   6   0   5      202.67      202.21      6.00 o 
   7   0   5        0.50        2.72     10.87 o 
  -9   1   5        0.61        0.70      2.77 o 
  -8   1   5       31.02       44.25      2.64 o 
  -7   1   5       13.54       20.70      2.22 o 
  -6   1   5      639.23      653.52     20.12 o 
  -5   1   5     1471.24     1568.91     30.49 o 
  -4   1   5     1019.26     1104.09     23.08 o 
  -3   1   5     1445.83     1354.27     24.58 o 
  -2   1   5     1330.71      967.24     19.11 o 
  -1   1   5     2116.63     2022.03     30.58 o 
   0   1   5      568.32      380.37      8.42 o 
   1   1   5       82.87      113.64      3.68 o 
   2   1   5     1756.16     1658.94     30.07 o 
   3   1   5       60.64       83.80      2.39 o 
   4   1   5       23.03        6.55      9.08 o 
   5   1   5      122.78      126.27      3.80 o 
   6   1   5       86.12       98.87      3.59 o 
   7   1   5       44.59       49.18      3.22 o 
  -9   2   5      221.73      206.74      6.10 o 
  -8   2   5        1.03        6.02      8.55 o 
  -7   2   5       64.48       79.94      2.69 o 
  -6   2   5      205.28      190.89      6.21 o 
  -5   2   5     2638.15     2623.54     43.13 o 
  -4   2   5        0.35        6.67      1.62 o 
  -3   2   5     4790.63     5211.07     66.15 o 
  -2   2   5       73.85       80.79      2.36 o 
  -1   2   5      368.92      392.09     12.08 o 
   0   2   5      487.77      460.22      9.61 o 
   1   2   5      262.27      253.78      8.19 o 
   2   2   5       14.83       15.72      1.68 o 
   3   2   5        7.08        5.69      7.21 o 
   4   2   5       16.12       15.48      2.22 o 
   5   2   5      190.94      177.10      6.07 o 
   6   2   5       82.56       86.68      3.81 o 
  -9   3   5       49.83       53.79      3.17 o 
  -8   3   5       40.49       36.83      2.69 o 
  -7   3   5      602.23      576.76     14.68 o 
  -6   3   5      478.35      502.96     13.32 o 
  -5   3   5        3.36        5.09      7.57 o 
  -4   3   5      866.77      872.48     20.96 o 
  -3   3   5     1877.63     1995.02     32.98 o 
  -2   3   5      492.61      508.47     14.34 o 
  -1   3   5       44.06       31.07      1.44 o 
   0   3   5        2.81        3.07      3.82 o 
   1   3   5       24.27       25.02      1.63 o 
   2   3   5     1636.44     1395.52     28.96 o 
   3   3   5        7.97       16.15      2.16 o 
   4   3   5       54.18       50.21      2.70 o 
   5   3   5       55.87       66.87      3.06 o 
   6   3   5      113.56      115.64      3.88 o 
  -9   4   5       96.64       96.47      3.76 o 
  -8   4   5      246.77      222.47      7.09 o 
  -7   4   5        3.62        4.38      2.20 o 
  -6   4   5      753.53      742.96     21.83 o 
  -5   4   5       11.17        2.22      8.85 o 
  -4   4   5     1179.53     1091.46     24.36 o 
  -3   4   5      239.77      269.65      8.62 o 
  -2   4   5     1075.94     1002.79     21.56 o 
  -1   4   5      196.66      203.06      6.05 o 
   0   4   5      129.49      139.01      3.86 o 
   1   4   5      707.30      705.13     19.57 o 
   2   4   5      437.64      525.76     13.27 o 
   3   4   5      110.07       82.16      2.78 o 
   4   4   5      584.27      613.02     17.00 o 
   5   4   5       17.49       16.84      2.65 o 
   6   4   5        0.61        0.66      2.65 o 
  -9   5   5       90.93       92.75      3.76 o 
  -8   5   5        0.06        0.62      2.48 o 
  -7   5   5      247.29      268.78      8.06 o 
  -6   5   5      172.82      177.63      5.59 o 
  -5   5   5       16.45       13.26      1.99 o 
  -4   5   5      163.55      190.51      5.45 o 
  -3   5   5     1076.60     1149.00     25.49 o 
  -2   5   5      360.92      343.55      9.84 o 
  -1   5   5     1483.95     1437.45     28.24 o 
   0   5   5       13.00        4.35      5.06 o 
   1   5   5      323.03      260.12      8.02 o 
   2   5   5       17.65       35.52      2.27 o 
   3   5   5      368.14      359.83     12.30 o 
   4   5   5        3.93        2.20      8.79 o 
   5   5   5       44.45       61.11      3.16 o 
  -8   6   5       70.37       68.44      3.26 o 
  -7   6   5      127.85      110.31      3.66 o 
  -6   6   5      505.24      535.96     14.95 o 
  -5   6   5       30.39       37.22      2.29 o 
  -4   6   5       76.92       66.83      2.45 o 
  -3   6   5        0.49        1.95      7.80 o 
  -2   6   5      965.88      908.10     22.93 o 
  -1   6   5      204.26      171.87      4.97 o 
   0   6   5      168.77      170.58      3.72 o 
   1   6   5      248.94      252.72      8.24 o 
   2   6   5       21.23       16.26      1.98 o 
   3   6   5       12.60        2.31      9.23 o 
   4   6   5       26.07        7.58     10.92 o 
   5   6   5        1.83        2.51     10.04 o 
  -8   7   5        0.50        0.65      2.61 o 
  -7   7   5        9.96        2.53     10.12 o 
  -6   7   5      342.00      342.24     10.88 o 
  -5   7   5       99.75      106.71      3.22 o 
  -4   7   5      234.45      233.07      8.04 o 
  -3   7   5       32.22       33.74      2.25 o 
  -2   7   5      278.15      283.28      8.51 o 
  -1   7   5       89.90       80.28      2.77 o 
   0   7   5      156.34      178.93      4.07 o 
   1   7   5        0.70        1.86      7.43 o 
   2   7   5        1.40        0.49      1.99 o 
   3   7   5       89.52       99.04      3.39 o 
   4   7   5        5.99        2.56     10.24 o 
  -8   8   5        1.18        2.53     10.15 o 
  -7   8   5       56.11       62.17      3.16 o 
  -6   8   5       21.67       35.95      2.77 o 
  -5   8   5       62.54       93.35      3.09 o 
  -4   8   5      503.48      502.27     14.68 o 
  -3   8   5      242.98      244.84      8.45 o 
  -2   8   5        0.11        0.45      1.80 o 
  -1   8   5       73.67       59.76      2.38 o 
   0   8   5       13.52       31.83      1.58 o 
   1   8   5       95.52      122.30      4.26 o 
   2   8   5        4.11        2.32      9.28 o 
   3   8   5       25.60       29.55      2.66 o 
  -7   9   5       26.83       26.36      2.86 o 
  -6   9   5       21.06        8.34      2.59 o 
  -5   9   5       39.35       23.20      2.46 o 
  -4   9   5       19.83       26.80      2.44 o 
  -3   9   5       20.19        2.03      8.10 o 
  -2   9   5        9.37        2.09      8.35 o 
  -1   9   5        1.11        1.94      7.78 o 
   0   9   5      190.11      170.89      6.52 o 
   1   9   5       33.37       27.55      2.75 o 
   2   9   5      165.56      153.14      4.25 o 
  -6  10   5        7.20        6.65      9.83 o 
  -5  10   5        1.60        5.52      9.00 o 
  -4  10   5      107.95      109.32      3.65 o 
  -3  10   5       14.35        8.52      9.79 o 
  -2  10   5       74.15       67.99      3.01 o 
  -1  10   5       24.72        2.51     10.04 o 
   0  10   5       26.46       23.58      2.40 o 
   1  10   5        8.82       12.90      2.68 o 
  -5  11   5        1.24        2.53     10.13 o 
  -4  11   5        0.29        2.90     11.62 o 
  -3  11   5       90.97      116.41      4.14 o 
  -2  11   5       21.00       13.70      2.94 o 
  -1  11   5       98.33      120.91      4.05 o 
  -1 -12   6        4.64        2.39      9.56 o 
   0 -12   6        9.40       11.03      2.74 o 
   1 -12   6       65.63       65.09      3.27 o 
   2 -12   6       97.65       94.47      3.62 o 
  -3 -11   6        7.86       10.45      2.37 o 
  -2 -11   6       24.38       13.16      2.37 o 
  -1 -11   6        0.09        2.14      8.54 o 
   0 -11   6       77.03       65.74      3.64 o 
   1 -11   6      124.58      133.16      4.81 o 
   2 -11   6       56.09       63.86      3.14 o 
   3 -11   6       14.01        9.32     11.54 o 
  -4 -10   6        0.23        2.53     10.13 o 
  -3 -10   6      102.73      106.63      3.43 o 
  -2 -10   6       19.46       21.56      2.36 o 
  -1 -10   6      102.20      102.22      3.10 o 
   0 -10   6       53.85       53.12      1.89 o 
   1 -10   6      243.39      236.33      7.09 o 
   2 -10   6        0.54        2.32      9.28 o 
   3 -10   6       51.10       42.32      2.92 o 
   4 -10   6       28.02       26.04      2.87 o 
  -5  -9   6       12.26       14.49      2.40 o 
  -4  -9   6       77.00       88.54      3.14 o 
  -3  -9   6      129.13      131.89      4.14 o 
  -2  -9   6      128.22      130.11      3.68 o 
  -1  -9   6      489.98      441.53     13.57 o 
   0  -9   6        0.82        2.33      1.99 o 
   1  -9   6       32.60       21.12      2.16 o 
   2  -9   6       19.36       31.53      2.20 o 
   3  -9   6       40.14       46.41      2.59 o 
   4  -9   6       27.81       23.66      2.70 o 
   5  -9   6        2.15        7.90      9.61 o 
  -6  -8   6       63.41       69.20      3.18 o 
  -5  -8   6       49.54       52.32      2.85 o 
  -4  -8   6      263.30      242.49      7.26 o 
  -3  -8   6        1.49        2.05      8.19 o 
  -2  -8   6      556.32      513.20     13.95 o 
  -1  -8   6      199.86      195.65      5.96 o 
   0  -8   6      608.91      648.37     16.62 o 
   1  -8   6        9.53        4.24      1.81 o 
   2  -8   6       11.69       19.88      2.01 o 
   3  -8   6       52.08       52.28      2.55 o 
   4  -8   6      135.67      139.17      5.20 o 
   5  -8   6        0.26        8.11      8.91 o 
   6  -8   6       20.44       24.15      2.97 o 
  -7  -7   6      216.55      225.36      6.59 o 
  -6  -7   6       66.13       61.74      3.09 o 
  -5  -7   6       12.31       22.45      2.51 o 
  -4  -7   6      894.77     1005.14     27.21 o 
  -3  -7   6       20.44       20.04      2.09 o 
  -2  -7   6      208.57      246.15      7.74 o 
  -1  -7   6      283.30      242.43      7.48 o 
   0  -7   6       88.46       71.20      1.73 o 
   1  -7   6      147.30      161.80      5.28 o 
   2  -7   6        3.64        6.80      1.93 o 
   3  -7   6      254.55      266.68      8.52 o 
   4  -7   6       13.63        6.52      2.26 o 
   5  -7   6      118.05      113.87      3.64 o 
   6  -7   6       41.37       41.06      3.15 o 
  -7  -6   6       90.14      105.52      3.60 o 
  -6  -6   6        0.15        2.49      9.95 o 
  -5  -6   6      660.93      630.66     15.99 o 
  -4  -6   6       42.63       30.75      2.27 o 
  -3  -6   6       17.65       14.18      1.87 o 
  -2  -6   6       26.11       43.16      1.91 o 
  -1  -6   6      150.68      185.70      5.55 o 
   0  -6   6      730.35      675.27     13.31 o 
   1  -6   6      744.47      672.95     19.20 o 
   2  -6   6       32.98       40.68      2.19 o 
   3  -6   6       81.40       82.34      2.68 o 
   4  -6   6       29.06       33.72      2.29 o 
   5  -6   6       74.46       70.88      2.94 o 
   6  -6   6        3.53        2.59     10.36 o 
  -8  -5   6       79.39       72.13      3.48 o 
  -7  -5   6       10.44        7.09      2.31 o 
  -6  -5   6       10.56       10.12      2.15 o 
  -5  -5   6      265.68      251.35      8.43 o 
  -4  -5   6      746.22      808.82     22.26 o 
  -3  -5   6       62.19       63.34      2.12 o 
  -2  -5   6       51.34       39.56      1.75 o 
  -1  -5   6       12.35       12.67      1.55 o 
   0  -5   6      819.83      826.28     13.91 o 
   1  -5   6       56.11       52.39      2.00 o 
   2  -5   6      170.62      147.60      4.90 o 
   3  -5   6      279.33      267.85      8.35 o 
   4  -5   6        1.36        1.96      7.85 o 
   5  -5   6        8.75        8.19      2.16 o 
   6  -5   6       42.38       39.40      2.83 o 
  -8  -4   6      303.54      325.14      9.89 o 
  -7  -4   6        1.29        2.23      8.93 o 
  -6  -4   6        6.19        5.89      2.09 o 
  -5  -4   6      108.71      110.12      3.61 o 
  -4  -4   6      364.99      378.15     10.87 o 
  -3  -4   6      690.76      764.54     19.24 o 
  -2  -4   6     2089.68     2283.48     35.88 o 
  -1  -4   6      697.74      657.48     16.62 o 
   0  -4   6     1116.28     1110.49     15.80 o 
   1  -4   6      599.78      636.11     17.13 o 
   2  -4   6      317.77      353.12     10.37 o 
   3  -4   6        3.51        8.32      2.05 o 
   4  -4   6       66.38       53.72      2.48 o 
   5  -4   6        6.06        2.32      9.29 o 
   6  -4   6        1.85        5.72      2.41 o 
  -8  -3   6        2.85        9.36     10.13 o 
  -7  -3   6       15.30        2.23      8.93 o 
  -6  -3   6      471.78      445.49     12.75 o 
  -5  -3   6     1599.05     1766.21     34.01 o 
  -4  -3   6      636.46      708.43     19.00 o 
  -3  -3   6     2264.07     2122.75     34.12 o 
  -2  -3   6     1117.43     1092.69     21.68 o 
  -1  -3   6     1201.52     1259.56     23.10 o 
   0  -3   6        0.15        3.06      1.17 o 
   1  -3   6        9.59        9.54      1.33 o 
   2  -3   6       77.33      110.77      3.20 o 
   3  -3   6     1227.08     1299.93     28.81 o 
   4  -3   6      148.74      128.12      4.13 o 
   5  -3   6       17.86       18.35      2.29 o 
   6  -3   6       16.96       20.02      2.66 o 
   7  -3   6       62.93       66.06      3.52 o 
  -9  -2   6        0.55        2.38      2.60 o 
  -8  -2   6      474.94      526.29     16.42 o 
  -7  -2   6       49.54       52.71      2.63 o 
  -6  -2   6      210.36      234.05      6.81 o 
  -5  -2   6      593.63      627.46     18.87 o 
  -4  -2   6      271.72      276.82      8.54 o 
  -3  -2   6      429.60      517.08     14.41 o 
  -2  -2   6     1870.01     1948.45     30.68 o 
  -1  -2   6     1041.70     1013.43     19.96 o 
   0  -2   6      308.52      320.49      5.76 o 
   1  -2   6        4.18       10.85      1.32 o 
   2  -2   6      648.12      528.33     15.95 o 
   3  -2   6        7.57       15.04      2.01 o 
   4  -2   6      615.45      576.67     14.94 o 
   5  -2   6      211.42      205.20      5.93 o 
   6  -2   6      108.03      111.07      3.73 o 
  -9  -1   6       38.88       27.69      2.90 o 
  -8  -1   6      199.08      192.11      5.81 o 
  -7  -1   6      144.80      168.55      5.39 o 
  -6  -1   6     1803.33     1922.49     36.63 o 
  -5  -1   6       88.43       98.66      3.33 o 
  -4  -1   6      134.76      122.22      4.09 o 
  -3  -1   6        1.66        5.07      5.26 o 
  -2  -1   6      825.25      700.57     16.13 o 
  -1  -1   6      696.43      854.90     18.01 o 
   0  -1   6      576.11      489.20     13.70 o 
   1  -1   6      415.37      408.16      9.98 o 
   2  -1   6      316.28      337.79      9.91 o 
   3  -1   6      769.08      801.04     22.14 o 
   4  -1   6      225.20      272.84      8.97 o 
   5  -1   6       27.81       21.22      2.55 o 
   6  -1   6       92.42       93.06      3.51 o 
  -9   0   6       63.91       69.12      3.20 o 
  -8   0   6       31.52       40.01      2.73 o 
  -7   0   6      147.46      179.40      5.52 o 
  -6   0   6      115.46      119.69      3.77 o 
  -5   0   6      742.33      767.55     20.35 o 
  -4   0   6        9.28        1.62      6.50 o 
  -3   0   6      238.86      293.69      8.22 o 
  -2   0   6     3228.36     2854.13     40.47 o 
  -1   0   6     3388.83     2993.50     41.95 o 
   0   0   6      260.54      258.53      6.95 o 
   1   0   6     1297.11     1145.56     23.79 o 
   2   0   6      115.08      103.19      2.96 o 
   3   0   6      302.11      256.01      8.34 o 
   4   0   6       21.78       29.49      2.35 o 
   5   0   6      236.80      254.10      7.70 o 
   6   0   6        0.68        2.42      9.67 o 
  -9   1   6      153.41      161.80      4.75 o 
  -8   1   6        5.78        2.22      8.89 o 
  -7   1   6        3.83        8.28      2.07 o 
  -6   1   6      194.04      205.73      6.22 o 
  -5   1   6      180.20      186.75      6.21 o 
  -4   1   6      388.53      383.95     10.40 o 
  -3   1   6      665.66      592.69     16.48 o 
  -2   1   6      142.29      183.09      5.52 o 
  -1   1   6      387.43      363.70      9.04 o 
   0   1   6     1404.98     1284.85     17.43 o 
   1   1   6     1108.14     1022.43     22.55 o 
   2   1   6      393.02      369.35     10.75 o 
   3   1   6       29.16       27.35      2.17 o 
   4   1   6       44.45       38.45      2.37 o 
   5   1   6        8.21        6.46     10.46 o 
   6   1   6      205.19      204.57      6.70 o 
  -9   2   6        0.11        2.39      2.96 o 
  -8   2   6       19.47        8.24     10.50 o 
  -7   2   6       21.74        2.38      9.52 o 
  -6   2   6      157.52      162.64      5.44 o 
  -5   2   6      729.45      782.85     21.51 o 
  -4   2   6      978.16      938.17     22.64 o 
  -3   2   6       57.34       67.46      2.33 o 
  -2   2   6     1680.83     1517.65     27.57 o 
  -1   2   6       20.44       24.55      1.51 o 
   0   2   6     1664.42     1588.07     20.48 o 
   1   2   6      386.78      384.45     10.66 o 
   2   2   6      490.85      529.45     13.09 o 
   3   2   6       25.80       16.31      2.09 o 
   4   2   6      107.11      113.46      3.63 o 
   5   2   6      282.81      302.30     10.52 o 
   6   2   6       26.40       34.30      3.07 o 
  -9   3   6      243.44      226.44      6.90 o 
  -8   3   6        8.12        6.80      9.56 o 
  -7   3   6       34.52       36.46      2.47 o 
  -6   3   6        0.03        2.03      8.16 o 
  -5   3   6      656.65      627.53     14.88 o 
  -4   3   6       11.59       13.88      1.85 o 
  -3   3   6     1167.93     1149.10     24.94 o 
  -2   3   6      320.57      340.07      9.41 o 
  -1   3   6       10.01        7.76      1.36 o 
   0   3   6      307.97      319.83      9.98 o 
   1   3   6      496.61      423.85     11.59 o 
   2   3   6      193.99      258.45      8.43 o 
   3   3   6      465.59      513.58     14.38 o 
   4   3   6        7.77       11.14      2.28 o 
   5   3   6      100.82      109.53      3.70 o 
  -9   4   6       32.30       18.68      3.04 o 
  -8   4   6      264.28      269.69      8.04 o 
  -7   4   6      134.20      128.85      3.44 o 
  -6   4   6        1.31        9.17      2.12 o 
  -5   4   6       90.36      104.29      3.15 o 
  -4   4   6      121.44      102.18      3.01 o 
  -3   4   6       57.53       50.60      2.09 o 
  -2   4   6      177.87      203.20      6.71 o 
  -1   4   6      107.66      101.94      2.99 o 
   0   4   6      610.86      666.75     13.48 o 
   1   4   6        5.17        1.90      7.58 o 
   2   4   6      655.60      524.04     13.81 o 
   3   4   6      228.32      228.19      7.60 o 
   4   4   6      108.67       90.35      3.26 o 
   5   4   6        7.61        9.43      2.57 o 
  -9   5   6       20.20        2.94     11.75 o 
  -8   5   6       77.28       86.46      3.51 o 
  -7   5   6       75.84       72.43      2.86 o 
  -6   5   6      249.04      211.18      7.17 o 
  -5   5   6       27.71       36.71      2.35 o 
  -4   5   6       16.12       13.75      2.00 o 
  -3   5   6       15.21       11.17      1.96 o 
  -2   5   6      811.99      801.52     21.36 o 
  -1   5   6       20.91        4.88      8.34 o 
   0   5   6      538.77      491.54     15.54 o 
   1   5   6      147.10      155.55      4.78 o 
   2   5   6      213.02      207.86      7.00 o 
   3   5   6      109.93      119.87      3.90 o 
   4   5   6       50.55       72.40      3.14 o 
   5   5   6        1.13        7.07      9.73 o 
  -8   6   6       33.13       36.36      2.99 o 
  -7   6   6       34.28       49.03      2.70 o 
  -6   6   6       25.34       26.54      2.33 o 
  -5   6   6       19.54       14.90      2.07 o 
  -4   6   6       44.66       38.22      2.30 o 
  -3   6   6      497.87      461.87     12.95 o 
  -2   6   6        1.72        7.06      8.28 o 
  -1   6   6      949.18      959.81     25.25 o 
   0   6   6      271.60      217.81      4.98 o 
   1   6   6       96.45      103.24      3.05 o 
   2   6   6       17.82       16.17      2.18 o 
   3   6   6       48.93       36.95      2.55 o 
   4   6   6        0.87        2.09      2.49 o 
  -8   7   6       22.20        9.51     11.08 o 
  -7   7   6        4.75        2.51     10.07 o 
  -6   7   6       82.00       64.54      2.93 o 
  -5   7   6      113.27       74.55      2.84 o 
  -4   7   6        7.26        4.82      2.09 o 
  -3   7   6      127.07      117.67      3.67 o 
  -2   7   6       10.41        4.96      7.56 o 
  -1   7   6      311.42      325.21      9.74 o 
   0   7   6       99.58       67.03      1.86 o 
   1   7   6       26.52       22.27      2.10 o 
   2   7   6       10.81        7.47      2.17 o 
   3   7   6        2.13        7.80      8.47 o 
  -7   8   6        7.64       14.36      2.72 o 
  -6   8   6      178.35      218.17      6.92 o 
  -5   8   6        3.59        2.47      9.88 o 
  -4   8   6      409.77      397.84     13.40 o 
  -3   8   6        0.63        7.08      8.97 o 
  -2   8   6       26.80       16.51      1.99 o 
  -1   8   6        1.47        2.01      8.04 o 
   0   8   6      128.84      140.27      3.30 o 
   1   8   6       12.29        8.57      8.91 o 
   2   8   6       69.39       83.47      3.29 o 
   3   8   6       26.04       18.35      2.57 o 
  -7   9   6        1.37        0.66      2.62 o 
  -6   9   6        5.48        5.63      9.17 o 
  -5   9   6       41.09       50.56      3.16 o 
  -4   9   6       62.32       45.06      2.77 o 
  -3   9   6        3.79       14.88      2.34 o 
  -2   9   6       35.20       47.63      2.59 o 
  -1   9   6      191.02      169.73      5.49 o 
   0   9   6       63.47       64.73      2.86 o 
   1   9   6      126.31      115.52      3.94 o 
   2   9   6        3.41        5.26      9.24 o 
  -6  10   6        0.22        2.54     10.15 o 
  -5  10   6       10.32        2.59     10.36 o 
  -4  10   6       26.11       18.49      2.74 o 
  -3  10   6       34.83       29.99      2.81 o 
  -2  10   6        5.27        2.42      9.65 o 
  -1  10   6       44.52       34.46      2.91 o 
   0  10   6       53.38       55.74      2.22 o 
  -3  11   6        0.72        7.77     10.54 o 
  -2  11   6       83.56      101.76      3.96 o 
  -3 -11   7       46.13       50.17      2.81 o 
  -2 -11   7        0.03        8.19      9.30 o 
  -1 -11   7        0.41        1.99      7.98 o 
   0 -11   7       28.95       33.46      1.96 o 
   1 -11   7       30.35       34.76      2.93 o 
   2 -11   7       17.82        2.83     11.31 o 
   3 -11   7       66.20       66.60      3.55 o 
  -4 -10   7        3.69        8.52      8.86 o 
  -3 -10   7        0.37        2.27      9.06 o 
  -2 -10   7      120.79      117.32      3.72 o 
  -1 -10   7       11.87       11.13      2.25 o 
   0 -10   7      137.40      124.32      3.08 o 
   1 -10   7       15.85        2.48      9.91 o 
   2 -10   7       88.58       84.53      3.28 o 
   3 -10   7       15.64       10.50      2.80 o 
   4 -10   7       31.43       34.50      3.04 o 
  -5  -9   7        2.39        2.27      9.08 o 
  -4  -9   7       29.64       36.08      2.73 o 
  -3  -9   7      318.83      298.89     10.21 o 
  -2  -9   7      128.89      132.19      4.22 o 
  -1  -9   7       50.40       46.98      2.49 o 
   0  -9   7      239.62      219.96      5.28 o 
   1  -9   7       10.94       22.67      2.20 o 
   2  -9   7       26.25       30.74      2.38 o 
   3  -9   7       49.22       41.39      2.77 o 
   4  -9   7       26.53       28.68      2.83 o 
  -6  -8   7       41.25       44.22      2.99 o 
  -5  -8   7       70.21       56.82      2.99 o 
  -4  -8   7        2.52        2.79     11.18 o 
  -3  -8   7      252.75      259.79      7.83 o 
  -2  -8   7       34.00       42.24      2.48 o 
  -1  -8   7      357.28      390.88     12.23 o 
   0  -8   7       27.71       33.83      1.60 o 
   1  -8   7        2.36        6.39      1.81 o 
   2  -8   7        2.35        1.82      7.26 o 
   3  -8   7       40.96       40.98      2.58 o 
   4  -8   7       43.21       52.10      2.97 o 
   5  -8   7       84.36       76.97      3.53 o 
  -7  -7   7        0.21        2.96     11.82 o 
  -6  -7   7      285.02      315.53      9.68 o 
  -5  -7   7      342.76      367.76     11.04 o 
  -4  -7   7      269.55      261.70      8.06 o 
  -3  -7   7       39.95       44.08      2.27 o 
  -2  -7   7       16.28        6.35      7.57 o 
  -1  -7   7       24.47       13.47      1.97 o 
   0  -7   7      135.08      137.72      2.99 o 
   1  -7   7       53.93       62.17      2.42 o 
   2  -7   7       44.59       39.05      2.23 o 
   3  -7   7       13.34       11.40      2.23 o 
   4  -7   7       88.53       79.91      3.14 o 
   5  -7   7       11.63        8.30      2.79 o 
  -7  -6   7      167.58      157.31      5.42 o 
  -6  -6   7       74.07       74.90      3.39 o 
  -5  -6   7        3.49        2.28      9.13 o 
  -4  -6   7      503.72      499.27     13.71 o 
  -3  -6   7        2.36        1.85      7.38 o 
  -2  -6   7        7.50        1.98      7.91 o 
  -1  -6   7      275.64      260.48      7.65 o 
   0  -6   7      426.17      385.30     13.51 o 
   1  -6   7      426.41      462.80     12.40 o 
   2  -6   7      214.08      234.21      8.13 o 
   3  -6   7       19.94       23.30      2.36 o 
   4  -6   7      117.47      112.51      3.33 o 
   5  -6   7      112.60      106.41      3.63 o 
   6  -6   7       51.61       59.16      3.40 o 
  -8  -5   7       49.63       45.88      3.28 o 
  -7  -5   7       91.16      104.56      3.50 o 
  -6  -5   7        0.33        2.12      8.50 o 
  -5  -5   7      462.96      474.23     13.57 o 
  -4  -5   7        9.43       22.00      2.12 o 
  -3  -5   7      128.16      120.03      3.61 o 
  -2  -5   7        2.56        5.00      1.55 o 
  -1  -5   7      455.46      451.75     11.44 o 
   0  -5   7      260.46      265.74     12.19 o 
   1  -5   7     1447.00     1342.12     28.08 o 
   2  -5   7      280.81      220.93      6.92 o 
   3  -5   7      675.30      695.63     16.51 o 
   4  -5   7       10.19        6.57      2.12 o 
   5  -5   7       17.39        2.41      9.63 o 
   6  -5   7        9.33        2.88     11.54 o 
  -8  -4   7       94.28       96.74      3.61 o 
  -7  -4   7        3.22        2.25      9.02 o 
  -6  -4   7        6.86        2.11      8.44 o 
  -5  -4   7        2.76       10.82      2.14 o 
  -4  -4   7     1427.69     1520.14     30.89 o 
  -3  -4   7       58.65       47.73      2.00 o 
  -2  -4   7      718.15      705.39     18.72 o 
  -1  -4   7      389.89      357.17      9.82 o 
   0  -4   7      344.79      399.29      7.37 o 
   1  -4   7      184.78      189.55      5.76 o 
   2  -4   7      500.25      388.19     11.64 o 
   3  -4   7      187.87      184.41      6.65 o 
   4  -4   7       63.98       63.98      2.58 o 
   5  -4   7        1.29        2.38      9.51 o 
   6  -4   7      113.21      117.33      4.18 o 
  -8  -3   7      254.40      233.78      8.46 o 
  -7  -3   7       92.33      109.28      3.24 o 
  -6  -3   7      220.71      246.62      7.60 o 
  -5  -3   7     1079.03     1067.29     26.05 o 
  -4  -3   7      309.46      343.34     10.41 o 
  -3  -3   7      171.75      180.79      5.44 o 
  -2  -3   7     2237.10     2152.07     34.80 o 
  -1  -3   7        6.21        8.85      1.40 o 
   0  -3   7      197.75      151.05      5.85 o 
   1  -3   7      149.77      159.84      5.28 o 
   2  -3   7      413.71      481.80     12.43 o 
   3  -3   7      371.60      336.28     11.98 o 
   4  -3   7       20.59       21.50      2.26 o 
   5  -3   7        1.74        2.44      9.75 o 
   6  -3   7       17.94       19.15      2.74 o 
  -9  -2   7       65.63       62.07      3.31 o 
  -8  -2   7       15.99       21.07      2.82 o 
  -7  -2   7      593.05      648.37     16.46 o 
  -6  -2   7        2.13        2.13      8.50 o 
  -5  -2   7       97.69       99.60      3.09 o 
  -4  -2   7       11.49       17.11      1.75 o 
  -3  -2   7     1229.48     1205.43     24.34 o 
  -2  -2   7       19.49       22.33      1.48 o 
  -1  -2   7      436.31      407.78      9.84 o 
   0  -2   7        2.49        3.08      4.10 o 
   1  -2   7       88.31       68.36      2.07 o 
   2  -2   7      406.40      424.62     11.80 o 
   3  -2   7      905.32      870.78     24.99 o 
   4  -2   7        1.24        2.04      8.15 o 
   5  -2   7      274.69      286.92      8.47 o 
   6  -2   7        0.16        6.03      8.92 o 
  -9  -1   7        3.17        2.67     10.69 o 
  -8  -1   7      411.27      370.77     11.88 o 
  -7  -1   7       93.33       78.33      2.97 o 
  -6  -1   7      162.81      184.24      4.84 o 
  -5  -1   7      526.36      553.67     13.35 o 
  -4  -1   7       33.46       34.15      1.83 o 
  -3  -1   7        9.14        5.20      1.39 o 
  -2  -1   7       45.91       66.73      2.09 o 
  -1  -1   7      269.70      247.80      7.83 o 
   0  -1   7      349.42      347.26      8.27 o 
   1  -1   7      509.46      512.87     12.27 o 
   2  -1   7      860.88      848.71     22.48 o 
   3  -1   7        1.72       11.16      2.18 o 
   4  -1   7      197.43      146.85      4.24 o 
   5  -1   7      151.48      163.02      5.37 o 
   6  -1   7       15.87        2.79     11.16 o 
  -9   0   7        0.40        8.09     11.08 o 
  -8   0   7      108.57      121.30      4.08 o 
  -7   0   7      133.46      108.64      3.53 o 
  -6   0   7      253.58      270.03      8.63 o 
  -5   0   7        3.58        1.88      7.53 o 
  -4   0   7        2.89        1.73      6.94 o 
  -3   0   7      323.30      300.34      8.80 o 
  -2   0   7      463.41      369.86      9.62 o 
  -1   0   7      629.76      573.41     16.23 o 
   0   0   7     2619.05     2448.83     27.68 o 
   1   0   7        0.68        0.43      1.72 o 
   2   0   7      828.17      771.23     21.77 o 
   3   0   7       74.69       86.72      2.79 o 
   4   0   7      215.68      244.29      8.09 o 
   5   0   7       38.69       43.20      2.78 o 
   6   0   7       40.58       47.75      3.27 o 
  -9   1   7       57.57       63.89      3.26 o 
  -8   1   7       19.11       19.79      2.48 o 
  -7   1   7      214.23      220.57      7.53 o 
  -6   1   7       74.65       82.62      2.90 o 
  -5   1   7      833.37      812.99     22.56 o 
  -4   1   7      123.08       93.66      2.60 o 
  -3   1   7      361.08      345.98      9.93 o 
  -2   1   7       16.26       20.91      1.62 o 
  -1   1   7     1302.72     1293.25     25.84 o 
   0   1   7       71.97       65.92      1.51 o 
   1   1   7     1081.41     1112.41     25.31 o 
   2   1   7       15.42       13.95      2.03 o 
   3   1   7       14.47       14.40      2.07 o 
   4   1   7        1.56        2.33      9.30 o 
   5   1   7      130.46      129.42      4.01 o 
   6   1   7        1.73        2.46      9.85 o 
  -9   2   7      103.84      101.67      3.82 o 
  -8   2   7       23.83        6.35     11.38 o 
  -7   2   7       13.21        8.52      9.47 o 
  -6   2   7      155.20      157.74      4.86 o 
  -5   2   7      208.63      228.95      8.11 o 
  -4   2   7      530.79      470.66     12.29 o 
  -3   2   7      974.22      924.74     22.67 o 
  -2   2   7      142.28      132.60      4.42 o 
  -1   2   7      255.50      236.70      6.89 o 
   0   2   7      325.56      312.04      6.82 o 
   1   2   7      221.58      227.17      7.48 o 
   2   2   7      120.08       92.98      3.33 o 
   3   2   7       46.89       38.78      2.31 o 
   4   2   7      127.46      135.36      4.16 o 
   5   2   7        5.45        8.78      9.13 o 
  -9   3   7        4.81        0.73      2.93 o 
  -8   3   7      196.47      190.54      6.33 o 
  -7   3   7       15.22        2.46      9.86 o 
  -6   3   7      136.57      119.84      4.16 o 
  -5   3   7       83.84       92.00      3.01 o 
  -4   3   7     1026.66     1039.53     25.51 o 
  -3   3   7      466.79      469.17     12.16 o 
  -2   3   7      409.82      372.24     10.46 o 
  -1   3   7       91.22       82.37      2.28 o 
   0   3   7      116.76      115.72      2.70 o 
   1   3   7      247.57      272.66      8.64 o 
   2   3   7      367.03      413.26     12.75 o 
   3   3   7       31.84       21.69      2.45 o 
   4   3   7       82.95       90.52      3.26 o 
   5   3   7        3.84        9.92     10.10 o 
  -9   4   7      107.15      100.55      3.96 o 
  -8   4   7       45.41       44.88      3.14 o 
  -7   4   7       56.08       63.26      2.95 o 
  -6   4   7       66.22       71.12      2.77 o 
  -5   4   7        9.12       10.79      2.13 o 
  -4   4   7        1.68       11.28      2.10 o 
  -3   4   7      401.72      404.67     11.85 o 
  -2   4   7       84.73       67.68      2.38 o 
  -1   4   7      167.22      178.24      5.48 o 
   0   4   7       13.91       13.24      6.07 o 
   1   4   7      580.56      526.11     14.15 o 
   2   4   7        7.07        2.12      8.49 o 
   3   4   7      295.39      270.47      7.89 o 
   4   4   7      113.53      105.49      3.60 o 
  -8   5   7      111.91      105.59      3.83 o 
  -7   5   7      242.57      195.02      5.91 o 
  -6   5   7        1.01        6.11      8.04 o 
  -5   5   7       29.79       26.09      2.27 o 
  -4   5   7        4.50        8.60      8.99 o 
  -3   5   7      343.89      328.49     11.62 o 
  -2   5   7      327.31      292.53      8.87 o 
  -1   5   7      326.36      317.22      9.24 o 
   0   5   7      104.33       77.42      1.92 o 
   1   5   7      112.01      103.78      3.05 o 
   2   5   7       58.43       52.64      2.68 o 
   3   5   7      122.05      128.44      4.40 o 
   4   5   7        1.70        2.64     10.59 o 
  -8   6   7      122.86      129.82      3.96 o 
  -7   6   7        2.75        4.98      9.91 o 
  -6   6   7      110.37      121.67      3.92 o 
  -5   6   7       48.95       73.52      2.73 o 
  -4   6   7      537.83      510.03     14.13 o 
  -3   6   7      416.93      377.72     12.24 o 
  -2   6   7      513.23      513.40     14.07 o 
  -1   6   7       49.25       36.58      2.52 o 
   0   6   7      615.69      665.76     26.92 o 
   1   6   7        8.28       17.18      2.12 o 
   2   6   7       50.22       47.92      2.70 o 
   3   6   7        3.85        2.20      8.80 o 
  -8   7   7        2.76        2.70     10.80 o 
  -7   7   7       89.67       74.35      3.31 o 
  -6   7   7       51.01       33.54      2.69 o 
  -5   7   7      144.22      185.29      5.37 o 
  -4   7   7       89.92      103.87      3.63 o 
  -3   7   7       82.06      103.78      3.70 o 
  -2   7   7       99.82      111.04      3.75 o 
  -1   7   7      311.89      275.25      9.34 o 
   0   7   7       52.80       37.40      1.73 o 
   1   7   7        5.31        8.14      2.16 o 
   2   7   7        2.35        2.31      9.23 o 
   3   7   7       22.92       22.43      2.70 o 
  -7   8   7        0.71        2.35      9.42 o 
  -6   8   7       50.10       33.02      2.90 o 
  -5   8   7      152.47      121.23      3.72 o 
  -4   8   7        5.68        6.62      2.27 o 
  -3   8   7       23.30        8.18      8.26 o 
  -2   8   7        3.26        1.99      7.96 o 
  -1   8   7       61.02       64.34      2.73 o 
   0   8   7       59.95       55.71      2.03 o 
   1   8   7       45.09       68.10      3.08 o 
   2   8   7       15.13       10.07      2.70 o 
  -6   9   7       29.08       41.56      3.07 o 
  -5   9   7        9.16       11.62      2.70 o 
  -4   9   7      107.18      133.60      4.38 o 
  -3   9   7        7.08       19.18      2.50 o 
  -2   9   7       11.65        9.70      9.70 o 
  -1   9   7       22.77       21.08      2.54 o 
   0   9   7       21.93       18.79      9.03 o 
   1   9   7        0.16        2.42      9.70 o 
  -5  10   7       63.58       73.09      3.51 o 
  -4  10   7        0.31        2.71     10.83 o 
  -3  10   7       13.01        2.87     11.50 o 
  -2  10   7       30.08       29.16      2.85 o 
  -1  10   7       71.50       92.52      3.55 o 
  -2 -11   8       10.05        5.84      2.48 o 
  -1 -11   8        0.76        2.33      9.32 o 
   0 -11   8       16.96       14.90      3.68 o 
   1 -11   8       84.28       93.17      3.57 o 
  -4 -10   8        1.65        2.44      9.76 o 
  -3 -10   8      120.16      124.01      4.47 o 
  -2 -10   8       25.79       29.88      2.59 o 
  -1 -10   8       44.38       48.60      2.80 o 
   0 -10   8        3.74        2.24      6.35 o 
   1 -10   8       58.47       59.31      3.10 o 
   2 -10   8        0.79        2.62     10.49 o 
   3 -10   8       96.30      107.15      3.83 o 
  -5  -9   8        2.19        2.37      9.49 o 
  -4  -9   8      186.65      171.59      6.50 o 
  -3  -9   8        4.10        2.22      8.90 o 
  -2  -9   8      256.43      228.63      8.00 o 
  -1  -9   8      176.90      167.92      5.93 o 
   0  -9   8       68.34       87.18      2.16 o 
   1  -9   8       48.53       61.09      2.74 o 
   2  -9   8       46.06       40.43      2.77 o 
   3  -9   8       13.40       14.66      2.68 o 
   4  -9   8       36.51       34.41      3.13 o 
  -6  -8   8       59.41       55.60      3.16 o 
  -5  -8   8       19.85        2.78     11.12 o 
  -4  -8   8      126.26      139.93      4.33 o 
  -3  -8   8       93.89      102.81      3.27 o 
  -2  -8   8      282.04      328.33      9.78 o 
  -1  -8   8        4.20        2.16      8.65 o 
   0  -8   8      407.64      380.93      9.36 o 
   1  -8   8        2.32        1.92      7.70 o 
   2  -8   8        7.61        5.81      9.71 o 
   3  -8   8       59.62       66.60      3.12 o 
   4  -8   8       84.81       91.49      3.58 o 
  -6  -7   8        4.69        2.70     10.78 o 
  -5  -7   8      447.81      419.95     14.61 o 
  -4  -7   8       32.32       35.05      2.47 o 
  -3  -7   8       51.84       27.87      2.65 o 
  -2  -7   8       12.83        1.97      7.85 o 
  -1  -7   8      310.76      331.53     11.25 o 
   0  -7   8       32.30       30.43      1.61 o 
   1  -7   8      205.46      184.42      5.39 o 
   2  -7   8        9.54        8.47      2.02 o 
   3  -7   8      190.72      176.31      5.65 o 
   4  -7   8       35.82       32.43      2.99 o 
   5  -7   8      104.19       96.05      3.88 o 
  -7  -6   8       19.87       16.62      2.85 o 
  -6  -6   8      146.67      138.20      4.12 o 
  -5  -6   8      420.19      363.91     11.02 o 
  -4  -6   8      103.16      108.42      3.16 o 
  -3  -6   8       41.94       39.16      2.28 o 
  -2  -6   8       27.66       19.82      1.99 o 
  -1  -6   8        8.05        6.97      8.03 o 
   0  -6   8      669.93      689.26     15.03 o 
   1  -6   8       28.54       28.43      2.29 o 
   2  -6   8       73.38       60.80      2.58 o 
   3  -6   8      107.53      112.42      3.94 o 
   4  -6   8      207.66      204.89      6.68 o 
   5  -6   8        0.44        8.09     10.17 o 
  -7  -5   8        2.46        2.44      9.76 o 
  -6  -5   8      200.28      217.10      6.08 o 
  -5  -5   8      276.08      250.72      7.82 o 
  -4  -5   8       74.92       87.79      2.70 o 
  -3  -5   8        0.81        3.89      7.45 o 
  -2  -5   8      217.80      232.47      7.52 o 
  -1  -5   8      448.64      433.19     11.68 o 
   0  -5   8      893.56      856.44     23.58 o 
   1  -5   8      179.74      190.31      6.00 o 
   2  -5   8      809.44      890.42     24.82 o 
   3  -5   8       40.86       31.74      2.48 o 
   4  -5   8       12.38       16.44      2.26 o 
   5  -5   8        0.33        2.25      9.00 o 
  -8  -4   8       64.15       72.60      3.46 o 
  -7  -4   8       11.04        9.26      2.30 o 
  -6  -4   8       14.03       20.73      2.32 o 
  -5  -4   8      168.43      171.65      5.40 o 
  -4  -4   8       38.38       52.54      2.46 o 
  -3  -4   8      802.67      805.46     21.72 o 
  -2  -4   8      196.64      160.34      5.12 o 
  -1  -4   8      289.59      320.09      9.95 o 
   0  -4   8        3.59        4.85      2.91 o 
   1  -4   8      448.34      393.44     11.55 o 
   2  -4   8       52.54       42.21      2.41 o 
   3  -4   8      254.24      298.94      9.48 o 
   4  -4   8        0.68        2.25      8.98 o 
   5  -4   8       22.66       25.19      2.81 o 
  -8  -3   8       79.68       89.36      3.51 o 
  -7  -3   8       74.29       77.51      2.98 o 
  -6  -3   8      143.25      147.60      4.62 o 
  -5  -3   8        2.08        2.18      8.72 o 
  -4  -3   8      175.03      151.90      4.98 o 
  -3  -3   8     1233.74     1245.22     26.56 o 
  -2  -3   8       92.52       88.52      3.09 o 
  -1  -3   8     1155.86     1131.01     25.06 o 
   0  -3   8       10.64       16.36      1.34 o 
   1  -3   8      126.34      178.81      5.74 o 
   2  -3   8      152.40      118.46      3.84 o 
   3  -3   8       91.70       84.78      2.89 o 
   4  -3   8        9.09        2.25      9.01 o 
   5  -3   8       39.80       39.17      3.01 o 
  -8  -2   8      273.01      275.45      8.29 o 
  -7  -2   8        0.02        2.31      9.23 o 
  -6  -2   8      408.92      423.51     12.92 o 
  -5  -2   8        7.74        6.79      2.09 o 
  -4  -2   8      589.82      616.98     18.79 o 
  -3  -2   8       20.11       24.58      1.89 o 
  -2  -2   8      866.28      830.24     20.71 o 
  -1  -2   8      512.41      501.13     11.99 o 
   0  -2   8      207.96      191.93      4.12 o 
   1  -2   8       41.87       43.62      2.08 o 
   2  -2   8      388.07      395.00     12.24 o 
   3  -2   8      307.22      308.85      9.91 o 
   4  -2   8      222.21      256.36      8.48 o 
   5  -2   8        0.06        2.62     10.50 o 
  -9  -1   8      108.73      122.49      3.99 o 
  -8  -1   8       12.30        9.54      2.66 o 
  -7  -1   8      629.35      728.04     17.59 o 
  -6  -1   8      516.38      536.23     14.35 o 
  -5  -1   8      164.72      162.01      4.87 o 
  -4  -1   8      252.02      222.14      7.46 o 
  -3  -1   8      130.25      148.42      5.21 o 
  -2  -1   8       54.97       56.10      2.01 o 
  -1  -1   8     1734.54     1671.78     31.28 o 
   0  -1   8       47.17       48.02      1.44 o 
   1  -1   8      372.39      359.83     10.96 o 
   2  -1   8        4.76        7.32      2.09 o 
   3  -1   8      212.18      188.51      6.29 o 
   4  -1   8       74.88       78.63      3.08 o 
   5  -1   8      109.54      113.37      3.85 o 
  -9   0   8       58.93       58.56      3.35 o 
  -8   0   8       16.11       11.20      2.62 o 
  -7   0   8      282.25      266.85      8.22 o 
  -6   0   8       37.56       47.46      2.58 o 
  -5   0   8      290.70      275.73      7.73 o 
  -4   0   8       37.33       42.21      2.09 o 
  -3   0   8      280.26      273.11      7.78 o 
  -2   0   8      521.31      474.43     11.58 o 
  -1   0   8      921.27      882.65     21.65 o 
   0   0   8      544.18      471.12     13.12 o 
   1   0   8      598.94      529.37     13.56 o 
   2   0   8       57.25       53.19      2.51 o 
   3   0   8       75.28       70.95      2.75 o 
   4   0   8       89.93       89.68      3.18 o 
   5   0   8       27.90       34.22      2.97 o 
  -9   1   8        8.55        2.66     10.65 o 
  -8   1   8       34.38       38.34      2.90 o 
  -7   1   8       43.83       44.34      2.69 o 
  -6   1   8      372.37      370.45     12.49 o 
  -5   1   8        2.09        2.25      9.01 o 
  -4   1   8      692.64      701.23     20.87 o 
  -3   1   8       18.20       16.29      1.95 o 
  -2   1   8      696.98      655.33     19.11 o 
  -1   1   8        0.92        1.90      7.60 o 
   0   1   8     1580.98     1634.67     22.98 o 
   1   1   8      246.80      243.26      7.26 o 
   2   1   8      225.10      256.58      7.75 o 
   3   1   8       28.75       40.18      2.37 o 
   4   1   8       47.91       46.81      2.77 o 
   5   1   8       27.94       25.63      2.96 o 
  -9   2   8       11.66        2.78     11.10 o 
  -8   2   8       97.74      111.09      3.70 o 
  -7   2   8       32.54       33.09      2.66 o 
  -6   2   8        2.31        7.82      8.89 o 
  -5   2   8      772.32      740.53     23.00 o 
  -4   2   8      232.03      211.35      7.00 o 
  -3   2   8      383.97      419.95     12.14 o 
  -2   2   8      450.49      456.46     12.23 o 
  -1   2   8      191.28      176.93      6.09 o 
   0   2   8       95.50       82.20      3.09 o 
   1   2   8      158.68      126.62      3.69 o 
   2   2   8      151.61      115.11      3.69 o 
   3   2   8       64.74       76.15      2.79 o 
   4   2   8        0.13        7.02      9.04 o 
   5   2   8       63.19       62.61      3.41 o 
  -9   3   8      117.93      102.05      4.14 o 
  -8   3   8        0.59        2.75     11.02 o 
  -7   3   8      307.38      270.75      8.89 o 
  -6   3   8      172.63      151.72      4.96 o 
  -5   3   8      407.41      450.88     13.84 o 
  -4   3   8       13.05       24.06      2.42 o 
  -3   3   8     1713.31     1575.10     33.08 o 
  -2   3   8       19.00       20.43      1.98 o 
  -1   3   8      175.98      173.59      5.58 o 
   0   3   8      108.21      106.18      2.23 o 
   1   3   8      132.86      161.85      5.04 o 
   2   3   8       98.80       73.27      2.74 o 
   3   3   8      140.87      144.99      4.45 o 
   4   3   8        3.21        3.08      2.62 o 
  -8   4   8      276.14      293.03     10.04 o 
  -7   4   8      101.06      109.70      3.96 o 
  -6   4   8       73.79       66.11      2.81 o 
  -5   4   8       39.72       32.07      2.49 o 
  -4   4   8      825.75      869.51     24.84 o 
  -3   4   8        5.78        4.14      2.24 o 
  -2   4   8      241.87      249.42      7.55 o 
  -1   4   8       75.68       98.59      3.20 o 
   0   4   8      283.95      280.57      5.94 o 
   1   4   8       78.47       68.16      2.66 o 
   2   4   8      434.48      460.33     14.49 o 
   3   4   8        2.07        4.18      2.51 o 
   4   4   8      163.26      181.06      5.41 o 
  -8   5   8       80.24       57.70      3.50 o 
  -7   5   8      109.03      112.99      3.61 o 
  -6   5   8       87.75      105.55      3.52 o 
  -5   5   8        0.46        2.15      8.59 o 
  -4   5   8       33.85       31.71      2.41 o 
  -3   5   8      434.89      440.33     13.55 o 
  -2   5   8       62.69       60.69      2.53 o 
  -1   5   8      257.65      254.69      7.83 o 
   0   5   8      118.56       92.44      2.06 o 
   1   5   8       46.02       51.50      2.62 o 
   2   5   8      130.22      130.56      4.17 o 
   3   5   8       67.83       63.58      3.24 o 
  -8   6   8       26.78       23.63      2.96 o 
  -7   6   8       82.28       80.58      3.48 o 
  -6   6   8        2.00        2.32      9.28 o 
  -5   6   8       45.45       34.02      2.41 o 
  -4   6   8      128.01      137.26      4.95 o 
  -3   6   8        1.99        3.96      2.13 o 
  -2   6   8        3.75        5.98      7.97 o 
  -1   6   8      605.94      638.67     16.88 o 
   0   6   8        7.76        2.18      6.17 o 
   1   6   8       48.08       51.88      2.73 o 
   2   6   8        0.06        2.12      8.49 o 
   3   6   8       37.76       38.02      2.97 o 
  -7   7   8        2.58        2.63     10.52 o 
  -6   7   8      131.03      187.68      6.39 o 
  -5   7   8       58.35       77.69      3.12 o 
  -4   7   8      157.93      163.61      4.87 o 
  -3   7   8        7.37       16.03      2.31 o 
  -2   7   8      160.46      128.18      3.44 o 
  -1   7   8       27.25        5.52     10.13 o 
   0   7   8       14.64       23.05      1.71 o 
   1   7   8       86.80       88.00      3.36 o 
   2   7   8        9.97        2.88     11.51 o 
  -7   8   8       15.10        8.48      2.81 o 
  -6   8   8       50.35       34.78      2.92 o 
  -5   8   8       25.43       39.75      3.05 o 
  -4   8   8       83.85       59.74      3.10 o 
  -3   8   8        5.43        0.57      2.30 o 
  -2   8   8       47.06       58.22      2.91 o 
  -1   8   8       56.12       60.65      3.02 o 
   0   8   8        8.50        7.03      2.66 o 
   1   8   8       15.00        2.81     11.23 o 
  -5   9   8      104.82       96.73      3.69 o 
  -4   9   8        0.02        9.30      9.47 o 
  -3   9   8        1.87        2.94      2.40 o 
  -2   9   8       33.81       33.89      2.85 o 
  -1   9   8       24.88       15.42      2.57 o 
  -3 -10   9       20.33       15.41      2.58 o 
  -2 -10   9       31.90       35.19      2.72 o 
  -1 -10   9        2.15        0.60      2.42 o 
   0 -10   9       62.58       52.36      2.12 o 
   1 -10   9       11.60       18.14      2.71 o 
   2 -10   9       76.05       87.55      3.55 o 
  -5  -9   9       12.54        2.35      9.43 o 
  -4  -9   9       46.06       52.91      3.07 o 
  -3  -9   9       80.35       84.89      3.28 o 
  -2  -9   9       17.49       13.29      2.52 o 
  -1  -9   9      122.99      138.90      5.14 o 
   0  -9   9      138.04      141.58      3.20 o 
   1  -9   9       92.62       80.54      3.20 o 
   2  -9   9        0.33        4.74      9.26 o 
   3  -9   9       37.60       28.42      3.00 o 
  -5  -8   9      105.77       99.12      3.57 o 
  -4  -8   9       98.47       92.59      3.41 o 
  -3  -8   9       69.82       79.26      2.95 o 
  -2  -8   9       94.24       78.57      2.96 o 
  -1  -8   9      212.55      180.16      5.92 o 
   0  -8   9        0.40        2.09      5.91 o 
   1  -8   9       18.22       22.35      2.26 o 
   2  -8   9        0.73        6.33     10.02 o 
   3  -8   9       19.00        7.66     11.29 o 
  -6  -7   9      181.15      180.54      6.05 o 
  -5  -7   9        1.24        2.61     10.44 o 
  -4  -7   9       75.05       83.69      3.01 o 
  -3  -7   9       50.68       37.56      2.35 o 
  -2  -7   9      153.32      176.77      6.04 o 
  -1  -7   9        0.46        2.01      1.92 o 
   0  -7   9      251.95      241.55      5.42 o 
   1  -7   9        0.96        1.88      7.51 o 
   2  -7   9       25.17       30.57      2.31 o 
   3  -7   9       54.83       46.85      2.96 o 
   4  -7   9       23.12       26.81      2.94 o 
  -7  -6   9       68.51       72.73      3.36 o 
  -6  -6   9      110.88      106.99      3.78 o 
  -5  -6   9      215.28      234.15      6.67 o 
  -4  -6   9      111.53      124.44      3.58 o 
  -3  -6   9       37.81       31.86      2.21 o 
  -2  -6   9        6.14        6.81      7.67 o 
  -1  -6   9        9.13        1.88      7.51 o 
   0  -6   9       58.02       58.89      3.23 o 
   1  -6   9      241.78      192.02      5.75 o 
   2  -6   9       79.33       76.59      2.87 o 
   3  -6   9       77.12      103.63      3.25 o 
   4  -6   9        1.40        8.54      9.06 o 
  -7  -5   9       42.11       51.49      3.14 o 
  -6  -5   9       15.76       19.05      2.40 o 
  -5  -5   9       27.72       25.71      2.35 o 
  -4  -5   9       39.34       44.41      2.33 o 
  -3  -5   9      345.42      358.73     11.35 o 
  -2  -5   9      118.22      113.48      3.41 o 
  -1  -5   9       29.37       29.48      2.15 o 
   0  -5   9      102.14      109.71      2.30 o 
   1  -5   9      447.32      481.22     14.01 o 
   2  -5   9        0.52        2.36      9.43 o 
   3  -5   9      130.26      119.83      3.90 o 
   4  -5   9       15.31       16.49      2.59 o 
  -8  -4   9      122.95      131.32      4.20 o 
  -7  -4   9       47.12       40.49      2.81 o 
  -6  -4   9       30.39       30.09      2.48 o 
  -5  -4   9       10.69       12.22      2.14 o 
  -4  -4   9      641.85      696.32     16.40 o 
  -3  -4   9       18.26       21.90      2.20 o 
  -2  -4   9      318.41      340.30     10.89 o 
  -1  -4   9      205.34      208.94      6.02 o 
   0  -4   9      515.68      471.15      9.14 o 
   1  -4   9        0.74        2.09      8.36 o 
   2  -4   9      250.69      301.00      9.45 o 
   3  -4   9       35.55       42.92      2.62 o 
   4  -4   9        8.96        2.49      9.94 o 
   5  -4   9        1.89        2.68     10.71 o 
  -8  -3   9       73.50       67.70      3.38 o 
  -7  -3   9       23.05       38.25      2.62 o 
  -6  -3   9      108.06      108.01      3.48 o 
  -5  -3   9      314.45      314.36      9.41 o 
  -4  -3   9      101.64       86.20      2.81 o 
  -3  -3   9      991.12      988.10     25.01 o 
  -2  -3   9      514.13      456.62     12.28 o 
  -1  -3   9       37.90       55.13      2.31 o 
   0  -3   9      335.08      354.24      8.00 o 
   1  -3   9      146.04      125.33      4.31 o 
   2  -3   9       27.03       30.24      2.18 o 
   3  -3   9      109.80       90.63      3.10 o 
   4  -3   9       77.43       72.30      3.30 o 
   5  -3   9       61.49       73.92      3.48 o 
  -8  -2   9       80.00       75.05      3.39 o 
  -7  -2   9      362.48      342.69     10.99 o 
  -6  -2   9        5.73        2.38      9.52 o 
  -5  -2   9      309.10      317.38      9.26 o 
  -4  -2   9        5.10        4.79      2.13 o 
  -3  -2   9      864.60      822.94     22.30 o 
  -2  -2   9       20.30       24.99      1.92 o 
  -1  -2   9      363.93      317.50     10.61 o 
   0  -2   9       18.82       21.53      1.45 o 
   1  -2   9       15.44       20.42      2.10 o 
   2  -2   9      115.49      122.31      3.14 o 
   3  -2   9      137.39      164.42      4.27 o 
   4  -2   9       18.34       14.03      2.75 o 
   5  -2   9      103.08      116.07      4.15 o 
  -8  -1   9      225.31      228.66      7.22 o 
  -7  -1   9       11.55       14.49      2.44 o 
  -6  -1   9      478.61      470.07     14.51 o 
  -5  -1   9      104.18      111.91      3.76 o 
  -4  -1   9       24.23       31.63      2.26 o 
  -3  -1   9       22.96       24.66      1.91 o 
  -2  -1   9      334.08      355.46     10.96 o 
  -1  -1   9       64.41       67.35      2.30 o 
   0  -1   9      420.17      414.03      8.56 o 
   1  -1   9       14.23       22.73      2.18 o 
   2  -1   9      114.74      116.16      3.34 o 
   3  -1   9       39.51       33.03      2.62 o 
   4  -1   9      346.90      357.34     10.55 o 
   5  -1   9        7.13        2.86     11.45 o 
  -8   0   9       80.94       77.31      3.42 o 
  -7   0   9      104.70      114.25      3.36 o 
  -6   0   9      396.50      344.96     10.21 o 
  -5   0   9       71.81       73.29      2.77 o 
  -4   0   9      121.74      111.21      3.49 o 
  -3   0   9      188.23      216.60      7.40 o 
  -2   0   9      134.58      123.29      4.19 o 
  -1   0   9      100.35       82.86      2.82 o 
   0   0   9      471.60      418.59      8.73 o 
   1   0   9       67.46       69.03      2.66 o 
   2   0   9      169.76      147.55      4.63 o 
   3   0   9       46.99       50.08      2.76 o 
   4   0   9       32.16       43.54      2.98 o 
  -9   1   9       41.59       41.22      3.29 o 
  -8   1   9        7.99       10.71     10.99 o 
  -7   1   9      108.84      103.89      3.51 o 
  -6   1   9       79.92       60.63      2.76 o 
  -5   1   9      281.48      285.51      9.50 o 
  -4   1   9       14.22       17.81      2.29 o 
  -3   1   9      440.23      411.08     12.40 o 
  -2   1   9      153.55      150.77      4.67 o 
  -1   1   9      651.08      669.62     15.36 o 
   0   1   9       19.94       15.31      5.50 o 
   1   1   9      495.47      527.50     14.45 o 
   2   1   9       57.56       79.38      2.85 o 
   3   1   9       67.00       63.45      2.85 o 
   4   1   9        6.77        6.68      9.00 o 
  -8   2   9       33.94       33.71      3.05 o 
  -7   2   9        1.17        7.37      9.27 o 
  -6   2   9      329.24      288.87      8.67 o 
  -5   2   9        9.93       12.30      2.42 o 
  -4   2   9      627.43      685.42     16.78 o 
  -3   2   9      169.79      211.85      6.52 o 
  -2   2   9        7.52        2.00      8.01 o 
  -1   2   9      284.51      287.36      9.02 o 
   0   2   9      343.03      336.16      7.50 o 
   1   2   9        9.16        2.07      8.25 o 
   2   2   9       55.19       75.30      2.86 o 
   3   2   9        8.50        2.49     10.00 o 
   4   2   9       74.99       90.24      3.58 o 
  -8   3   9       87.34       76.54      3.66 o 
  -7   3   9       77.94       83.43      3.32 o 
  -6   3   9        1.54        2.37      9.48 o 
  -5   3   9       78.70       85.43      2.96 o 
  -4   3   9      502.71      425.76     13.51 o 
  -3   3   9      440.68      487.44     13.85 o 
  -2   3   9       31.13       41.30      2.38 o 
  -1   3   9      123.51      101.10      3.11 o 
   0   3   9       49.95       52.41      1.72 o 
   1   3   9       58.64       58.85      2.64 o 
   2   3   9      137.46      133.01      4.16 o 
   3   3   9       31.69       28.10      2.69 o 
  -8   4   9        0.02        2.83     11.32 o 
  -7   4   9      135.64      110.45      4.12 o 
  -6   4   9        0.21        7.61      8.51 o 
  -5   4   9       52.60       54.34      2.64 o 
  -4   4   9       39.67       35.04      2.51 o 
  -3   4   9        3.28        4.35      8.56 o 
  -2   4   9      281.27      290.23      9.30 o 
  -1   4   9       86.92       85.18      2.75 o 
   0   4   9      108.04       74.32      2.02 o 
   1   4   9        3.67        1.96      2.09 o 
   2   4   9        2.21        2.62     10.47 o 
   3   4   9      164.24      185.87      5.66 o 
  -8   5   9       86.42      108.02      4.00 o 
  -7   5   9       81.45       82.99      3.64 o 
  -6   5   9        9.77       22.88      2.55 o 
  -5   5   9       13.99       21.95      2.40 o 
  -4   5   9       95.99       78.48      2.87 o 
  -3   5   9       54.86       54.64      2.67 o 
  -2   5   9       38.30       33.81      2.44 o 
  -1   5   9      196.74      179.81      6.00 o 
   0   5   9       91.76      117.95      2.42 o 
   1   5   9       41.13       54.21      2.70 o 
   2   5   9       74.17       75.03      3.37 o 
  -7   6   9        4.46        2.57     10.28 o 
  -6   6   9       38.46       28.31      2.70 o 
  -5   6   9       22.00        2.19      8.76 o 
  -4   6   9       22.08        9.93     10.39 o 
  -3   6   9       37.70       58.66      2.81 o 
  -2   6   9       94.49      109.74      3.92 o 
  -1   6   9       31.79       19.74      2.49 o 
   0   6   9       75.24       68.60      2.66 o 
   1   6   9       13.11        8.44      9.89 o 
   2   6   9       42.91       30.83      2.87 o 
  -7   7   9       55.77       61.50      3.48 o 
  -6   7   9        1.68        2.88     11.52 o 
  -5   7   9       98.83       80.13      3.38 o 
  -4   7   9        2.54        2.40      9.60 o 
  -3   7   9        1.92        2.92      2.25 o 
  -2   7   9       53.04       44.34      2.66 o 
  -1   7   9      128.16      129.86      5.00 o 
   0   7   9       28.52       31.32      1.93 o 
   1   7   9       15.80       20.33      2.75 o 
  -6   8   9       57.44       71.92      3.70 o 
  -5   8   9       26.44       31.26      3.14 o 
  -4   8   9       15.75       27.12      2.94 o 
  -3   8   9        2.71       11.21      2.59 o 
  -2   8   9        2.73        7.15     10.31 o 
  -1   8   9        7.02        2.65     10.62 o 
   0   8   9        9.30       12.42      3.45 o 
  -4   9   9       33.55       30.04      2.90 o 
  -3   9   9        2.00        2.45      9.80 o 
  -2 -10  10       11.29        6.64      2.56 o 
  -1 -10  10       11.76        7.88      8.75 o 
   0 -10  10        7.49       10.38      4.49 o 
  -4  -9  10       12.74       18.42      2.74 o 
  -3  -9  10        3.92        3.31      2.54 o 
  -2  -9  10      237.05      251.63      7.49 o 
  -1  -9  10        3.39        2.55     10.22 o 
   0  -9  10        7.65        7.27      3.11 o 
   1  -9  10        3.23        8.30      9.28 o 
   2  -9  10        7.57        3.87      2.61 o 
  -5  -8  10      112.86      122.64      4.03 o 
  -4  -8  10        2.12        2.70     10.78 o 
  -3  -8  10       24.54        2.64     10.57 o 
  -2  -8  10       86.26       71.20      3.05 o 
  -1  -8  10       37.66       47.73      2.67 o 
   0  -8  10       63.46       64.42      2.30 o 
   1  -8  10       12.38        2.49      9.95 o 
   2  -8  10        7.43        8.50      2.44 o 
   3  -8  10       21.16        2.36      9.46 o 
  -6  -7  10       20.00       19.03      3.06 o 
  -5  -7  10      218.24      229.43      7.72 o 
  -4  -7  10        8.10        2.12      8.47 o 
  -3  -7  10      154.45      159.77      4.97 o 
  -2  -7  10       80.74       70.32      2.75 o 
  -1  -7  10        1.80        2.07      8.26 o 
   0  -7  10       21.87       20.45      2.27 o 
   1  -7  10       30.52       37.58      2.39 o 
   2  -7  10        0.67        2.11      8.45 o 
   3  -7  10        1.25        2.48      9.93 o 
  -6  -6  10      293.00      351.55     11.76 o 
  -5  -6  10       67.35       73.68      3.17 o 
  -4  -6  10       82.33       93.97      3.51 o 
  -3  -6  10      134.81      137.34      4.32 o 
  -2  -6  10      113.17      128.32      4.09 o 
  -1  -6  10      115.74      102.15      3.50 o 
   0  -6  10      105.34       87.81      2.12 o 
   1  -6  10       10.17        5.85      8.55 o 
   2  -6  10       60.96       74.59      3.14 o 
   3  -6  10        1.31        7.70      8.20 o 
  -7  -5  10       10.20        2.61     10.45 o 
  -6  -5  10       84.31       84.72      3.23 o 
  -5  -5  10      134.76      129.51      4.58 o 
  -4  -5  10      101.58       84.61      2.92 o 
  -3  -5  10      148.09      157.90      4.97 o 
  -2  -5  10        9.43       13.36      2.03 o 
  -1  -5  10      104.73      121.71      3.53 o 
   0  -5  10       43.00       50.37      1.74 o 
   1  -5  10      211.62      170.15      5.36 o 
   2  -5  10      127.36      116.32      4.31 o 
   3  -5  10        8.59        2.48      9.92 o 
   4  -5  10       27.40       27.33      2.94 o 
  -7  -4  10       59.90       65.50      3.14 o 
  -6  -4  10       22.53       27.89      2.41 o 
  -5  -4  10      184.97      197.02      6.62 o 
  -4  -4  10      245.37      213.81      7.24 o 
  -3  -4  10      339.34      309.24      9.55 o 
  -2  -4  10       64.60       47.28      2.40 o 
  -1  -4  10       13.58        3.96      7.42 o 
   0  -4  10        0.75        2.79      1.87 o 
   1  -4  10      183.90      211.65      6.53 o 
   2  -4  10        0.50        2.28      9.12 o 
   3  -4  10       28.61       32.38      2.77 o 
   4  -4  10       19.09       23.25      2.79 o 
  -8  -3  10       65.44       59.07      3.38 o 
  -7  -3  10       32.49       48.06      2.94 o 
  -6  -3  10      157.01      146.10      4.92 o 
  -5  -3  10      178.64      169.25      5.60 o 
  -4  -3  10      286.18      292.31      9.21 o 
  -3  -3  10       42.61       35.97      2.44 o 
  -2  -3  10      743.96      806.24     23.35 o 
  -1  -3  10        3.47        0.48      1.92 o 
   0  -3  10       21.68       21.72      2.35 o 
   1  -3  10        0.06        2.94      1.86 o 
   2  -3  10       48.40       53.41      2.62 o 
   3  -3  10       22.63       25.37      2.66 o 
   4  -3  10       47.55       42.83      3.12 o 
  -8  -2  10      123.68      107.88      3.79 o 
  -7  -2  10      105.80      123.82      3.87 o 
  -6  -2  10      299.91      300.15      8.77 o 
  -5  -2  10      179.26      162.64      5.47 o 
  -4  -2  10      102.36      109.63      3.40 o 
  -3  -2  10      237.90      205.08      6.25 o 
  -2  -2  10       21.90       15.74      2.08 o 
  -1  -2  10       44.68       41.55      2.26 o 
   0  -2  10       40.17       34.31      3.13 o 
   1  -2  10       33.00       31.46      2.22 o 
   2  -2  10        1.33        0.53      2.08 o 
   3  -2  10       55.14       56.05      3.03 o 
   4  -2  10       59.54       66.49      3.45 o 
  -8  -1  10        0.05        2.67     10.69 o 
  -7  -1  10      376.96      368.84     11.43 o 
  -6  -1  10       28.24       34.26      2.64 o 
  -5  -1  10      106.62       98.70      3.03 o 
  -4  -1  10       16.24       21.09      2.19 o 
  -3  -1  10      270.55      256.35      7.41 o 
  -2  -1  10      413.12      373.48     11.40 o 
  -1  -1  10        6.17        2.14      8.58 o 
   0  -1  10       24.06       43.24      1.67 o 
   1  -1  10      134.21      129.74      4.65 o 
   2  -1  10       47.41       40.45      2.57 o 
   3  -1  10      138.15      166.68      5.53 o 
   4  -1  10        3.52        7.70     10.09 o 
  -8   0  10      125.86      118.04      3.92 o 
  -7   0  10       43.78       39.04      2.87 o 
  -6   0  10      449.94      426.36     14.21 o 
  -5   0  10        5.16       14.02      2.25 o 
  -4   0  10       12.89        6.73      7.94 o 
  -3   0  10        5.42        2.22      8.85 o 
  -2   0  10      270.62      250.66      8.49 o 
  -1   0  10        0.30        1.92      7.68 o 
   0   0  10      289.03      297.65      6.67 o 
   1   0  10       44.98       51.64      2.61 o 
   2   0  10       17.15       32.59      2.46 o 
   3   0  10        4.92        8.47      9.78 o 
   4   0  10       31.46       36.48      3.02 o 
  -8   1  10       66.83       61.85      3.44 o 
  -7   1  10       78.42       64.25      3.11 o 
  -6   1  10       30.41       27.07      2.65 o 
  -5   1  10       97.53       90.06      3.03 o 
  -4   1  10      124.21      103.33      3.35 o 
  -3   1  10      667.48      710.46     17.05 o 
  -2   1  10      225.80      211.20      7.17 o 
  -1   1  10        5.11        2.16      8.61 o 
   0   1  10      368.59      370.36      8.05 o 
   1   1  10       23.98       13.32      2.21 o 
   2   1  10       32.37       32.17      2.46 o 
   3   1  10        3.23        1.57      2.35 o 
  -8   2  10       10.28        3.14     12.58 o 
  -7   2  10       55.04       38.47      3.07 o 
  -6   2  10       88.11       87.26      3.16 o 
  -5   2  10      260.53      286.90      9.91 o 
  -4   2  10       62.57       84.98      3.00 o 
  -3   2  10      376.57      371.68     12.93 o 
  -2   2  10        1.26        2.11      8.45 o 
  -1   2  10        5.70        7.00      8.04 o 
   0   2  10        1.60        2.04      5.76 o 
   1   2  10       17.77       27.47      2.36 o 
   2   2  10       14.03       21.58      2.53 o 
   3   2  10        4.80        6.65      9.31 o 
  -8   3  10       22.47       27.87      3.18 o 
  -7   3  10       29.10       43.24      3.19 o 
  -6   3  10       70.03       66.68      3.04 o 
  -5   3  10       10.89       12.26      2.44 o 
  -4   3  10      274.43      283.20      9.71 o 
  -3   3  10       51.90       60.24      2.72 o 
  -2   3  10       16.19       11.60      2.12 o 
  -1   3  10      147.39      170.94      6.20 o 
   0   3  10      136.32      134.71      3.22 o 
   1   3  10        3.46        7.10      8.04 o 
   2   3  10       65.20       64.98      3.22 o 
   3   3  10       15.21       18.96      2.79 o 
  -8   4  10      137.22      130.81      4.37 o 
  -7   4  10        0.29        1.81      2.86 o 
  -6   4  10       74.59       71.49      3.08 o 
  -5   4  10        0.28        2.79      2.34 o 
  -4   4  10      147.49      144.67      4.09 o 
  -3   4  10        9.52       11.44      2.26 o 
  -2   4  10       39.42       41.99      2.53 o 
  -1   4  10        2.83        2.36      2.05 o 
   0   4  10        1.24        4.72      6.14 o 
   1   4  10       22.73       26.73      2.62 o 
   2   4  10       73.12       80.64      3.36 o 
  -7   5  10      109.21      118.81      4.17 o 
  -6   5  10        6.85        9.22     11.01 o 
  -5   5  10        4.94        2.66     10.65 o 
  -4   5  10        2.03        2.31      9.20 o 
  -3   5  10      200.01      180.02      5.22 o 
  -2   5  10       22.67       30.63      2.48 o 
  -1   5  10       69.19       85.01      3.14 o 
   0   5  10        0.16        4.22      6.52 o 
   1   5  10       54.00       59.27      3.08 o 
  -7   6  10       44.91       26.66      3.31 o 
  -6   6  10       43.68       58.94      3.29 o 
  -5   6  10       22.27       43.53      2.90 o 
  -4   6  10       97.66      103.15      3.67 o 
  -3   6  10        3.19        2.42      9.68 o 
  -2   6  10       87.54       72.79      3.19 o 
  -1   6  10       78.57       79.56      3.33 o 
   0   6  10       27.43       29.50      2.72 o 
   1   6  10        6.92        2.49      9.99 o 
  -6   7  10       44.03       34.42      3.22 o 
  -5   7  10        1.13        8.98     10.37 o 
  -4   7  10       59.05       46.89      3.07 o 
  -3   7  10       33.33       51.01      3.03 o 
  -2   7  10       37.54       46.89      3.03 o 
  -1   7  10       10.55       14.19      2.66 o 
  -4   8  10       61.72       91.37      3.76 o 
  -3   8  10       33.85       30.26      3.05 o 
  -3  -9  11       49.51       43.81      3.21 o 
  -2  -9  11       29.93       29.53      2.88 o 
  -1  -9  11       71.31       74.63      3.35 o 
   0  -9  11        0.88        2.64      7.45 o 
  -4  -8  11       83.28       84.98      3.50 o 
  -3  -8  11       11.27        5.49      2.62 o 
  -2  -8  11      325.82      331.86     11.36 o 
  -1  -8  11        2.68        8.00      9.79 o 
   0  -8  11       25.45       24.32      1.88 o 
   1  -8  11       11.39        9.03      2.59 o 
  -5  -7  11       64.78       72.64      3.44 o 
  -4  -7  11      102.06       94.84      3.43 o 
  -3  -7  11       40.33       39.36      2.83 o 
  -2  -7  11       27.71       26.42      2.62 o 
  -1  -7  11       75.02       74.35      3.02 o 
   0  -7  11       11.62       14.13      1.69 o 
   1  -7  11        5.97        6.10      9.33 o 
   2  -7  11        5.12        2.59     10.38 o 
  -6  -6  11        0.32        8.13     10.52 o 
  -5  -6  11      385.43      354.47     11.72 o 
  -4  -6  11       14.24        7.05      9.52 o 
  -3  -6  11        2.21        5.44      8.32 o 
  -2  -6  11       25.72       20.90      2.22 o 
  -1  -6  11       50.65       45.19      2.47 o 
   0  -6  11       69.43       65.83      1.97 o 
   1  -6  11       63.86       73.01      3.10 o 
   2  -6  11        0.27        2.44      9.73 o 
  -6  -5  11       78.66       72.61      3.42 o 
  -5  -5  11        4.63        5.88      2.47 o 
  -4  -5  11       75.20       72.78      2.96 o 
  -3  -5  11       13.52       12.11      2.21 o 
  -2  -5  11      138.83      140.11      4.45 o 
  -1  -5  11      122.68       96.54      3.08 o 
   0  -5  11       95.28       80.16      2.08 o 
   1  -5  11       13.40        6.92      9.49 o 
   2  -5  11       82.83       95.29      3.55 o 
   3  -5  11        2.80        2.57     10.25 o 
  -7  -4  11        6.39        2.86     11.46 o 
  -6  -4  11       40.11       37.07      2.86 o 
  -5  -4  11      204.42      177.57      5.43 o 
  -4  -4  11       17.02        6.43      9.69 o 
  -3  -4  11       10.35        2.33      9.31 o 
  -2  -4  11      337.10      278.55      9.56 o 
  -1  -4  11      180.56      198.31      6.52 o 
   0  -4  11       37.10       46.93      1.78 o 
   1  -4  11       39.21       29.98      2.51 o 
   2  -4  11       89.30      108.29      3.63 o 
   3  -4  11        0.67        2.67     10.65 o 
  -7  -3  11       49.87       43.30      3.00 o 
  -6  -3  11        5.18        2.48      9.92 o 
  -5  -3  11      154.03      128.48      4.51 o 
  -4  -3  11       23.75       20.21      2.32 o 
  -3  -3  11      570.35      562.99     15.79 o 
  -2  -3  11        7.77       16.38      2.30 o 
  -1  -3  11       20.51       13.72      2.13 o 
   0  -3  11       46.57       52.64      1.87 o 
   1  -3  11      122.39      126.64      4.50 o 
   2  -3  11       22.77       13.62      2.65 o 
   3  -3  11       66.86       78.43      3.44 o 
  -7  -2  11       94.05       94.23      3.53 o 
  -6  -2  11      164.15      167.75      4.94 o 
  -5  -2  11       18.85       32.91      2.55 o 
  -4  -2  11       68.76       66.12      2.81 o 
  -3  -2  11      259.56      251.66      7.77 o 
  -2  -2  11      375.01      370.18     12.62 o 
  -1  -2  11       57.77       62.42      2.59 o 
   0  -2  11       14.15       18.34      1.55 o 
   1  -2  11        0.20        2.29      9.19 o 
   2  -2  11       84.93       84.65      3.53 o 
   3  -2  11        1.55        8.39     10.03 o 
  -8  -1  11      152.31      137.49      4.20 o 
  -7  -1  11       17.16       18.98      2.89 o 
  -6  -1  11      356.98      326.06     10.63 o 
  -5  -1  11        5.50        2.54      2.33 o 
  -4  -1  11       22.28       23.86      2.31 o 
  -3  -1  11       36.15       32.22      2.36 o 
  -2  -1  11       83.28       87.24      2.81 o 
  -1  -1  11       52.61       38.38      2.31 o 
   0  -1  11       82.67       76.58      2.87 o 
   1  -1  11       87.72       69.92      2.90 o 
   2  -1  11        6.00        2.17      8.69 o 
   3  -1  11       35.20       41.19      3.06 o 
  -8   0  11        1.19        2.57     10.31 o 
  -7   0  11      134.28      131.87      4.53 o 
  -6   0  11       66.19       76.20      3.10 o 
  -5   0  11       83.14       81.01      3.03 o 
  -4   0  11      147.47      163.73      5.26 o 
  -3   0  11      293.14      248.55      7.72 o 
  -2   0  11      119.58      102.76      2.99 o 
  -1   0  11      278.48      261.14      8.16 o 
   0   0  11       12.68       22.00      1.72 o 
   1   0  11      139.80      154.16      5.16 o 
   2   0  11        4.19        9.39      2.54 o 
   3   0  11       23.34       31.74      2.94 o 
  -8   1  11        0.26        2.99     11.95 o 
  -7   1  11       15.51       17.03      2.80 o 
  -6   1  11       37.06       32.06      2.76 o 
  -5   1  11      101.69       85.35      3.18 o 
  -4   1  11       54.69       69.67      2.84 o 
  -3   1  11       65.04       88.39      3.06 o 
  -2   1  11       98.53      101.04      3.57 o 
  -1   1  11      241.64      276.85      9.67 o 
   0   1  11      327.47      314.89      6.93 o 
   1   1  11       71.45       79.51      3.07 o 
   2   1  11        9.58        5.68     11.19 o 
  -8   2  11       29.52       29.48      3.11 o 
  -7   2  11        3.90        2.88      2.83 o 
  -6   2  11      169.33      162.67      4.34 o 
  -5   2  11       65.89       61.31      3.07 o 
  -4   2  11      291.38      263.85      8.54 o 
  -3   2  11       16.28       22.34      2.47 o 
  -2   2  11      329.81      302.03      9.04 o 
  -1   2  11       43.17       54.69      2.72 o 
   0   2  11       92.84       98.54      2.26 o 
   1   2  11        0.85        2.21      8.86 o 
   2   2  11       64.35       80.84      3.31 o 
  -7   3  11       35.44       30.84      3.20 o 
  -6   3  11        7.21        2.72     10.88 o 
  -5   3  11      252.99      225.22      7.12 o 
  -4   3  11       77.63       84.12      3.20 o 
  -3   3  11      323.89      324.48      9.65 o 
  -2   3  11       28.42       42.05      2.70 o 
  -1   3  11       57.94       58.44      2.79 o 
   0   3  11       25.03       13.29      3.37 o 
   1   3  11       66.72       59.70      3.19 o 
   2   3  11        1.30        9.20      9.76 o 
  -7   4  11       94.42       87.04      3.83 o 
  -6   4  11       20.29       25.80      3.01 o 
  -5   4  11       68.31       99.96      3.57 o 
  -4   4  11       71.20       67.43      2.99 o 
  -3   4  11      195.26      227.43      7.02 o 
  -2   4  11      122.38      120.52      3.70 o 
  -1   4  11        9.58        2.18      8.72 o 
   0   4  11       36.99       46.31      2.63 o 
   1   4  11       13.82       20.04      2.81 o 
  -6   5  11       31.93        2.89     11.55 o 
  -5   5  11        0.04        2.72     10.88 o 
  -4   5  11       15.45       12.94      2.59 o 
  -3   5  11       14.34       31.55      2.83 o 
  -2   5  11      102.46      126.31      4.40 o 
  -1   5  11       10.60        2.62     10.49 o 
   0   5  11       62.68       58.21      2.23 o 
  -6   6  11       40.24       62.35      3.42 o 
  -5   6  11       11.50        9.60      2.70 o 
  -4   6  11       13.82       23.17      2.83 o 
  -3   6  11      124.16       88.30      3.61 o 
  -2   6  11        6.34        2.60     10.42 o 
  -1   6  11       64.85       68.29      3.40 o 
  -4   7  11        3.81       10.31     11.85 o 
  -3   7  11       37.02       45.48      3.25 o 
  -3  -8  12       51.46       51.04      3.31 o 
  -2  -8  12        0.21        2.84     11.37 o 
  -1  -8  12       81.97       81.23      3.38 o 
  -4  -7  12       31.70       31.53      3.04 o 
  -3  -7  12        8.71       12.96      2.61 o 
  -2  -7  12        3.47        2.56     10.23 o 
  -1  -7  12       45.56       63.44      3.09 o 
   0  -7  12       22.90       20.58      2.19 o 
   1  -7  12        7.88        2.57     10.32 o 
  -5  -6  12        0.05        5.39      2.67 o 
  -4  -6  12       25.21       29.36      2.78 o 
  -3  -6  12       71.66       68.51      3.12 o 
  -2  -6  12       81.43       76.61      3.17 o 
  -1  -6  12       52.50       54.67      2.86 o 
   0  -6  12       48.22       65.36      2.18 o 
   1  -6  12        0.74        2.62     10.47 o 
  -6  -5  12       14.36       16.57      2.70 o 
  -5  -5  12       64.65       65.49      3.14 o 
  -4  -5  12       57.33       68.00      3.07 o 
  -3  -5  12       33.26       40.56      2.73 o 
  -2  -5  12        6.57        5.66      9.91 o 
  -1  -5  12       40.00       35.12      2.66 o 
   0  -5  12        9.26        5.17      6.55 o 
   1  -5  12      168.59      172.03      5.99 o 
   2  -5  12       13.05        6.08     10.59 o 
  -6  -4  12        7.70        2.62     10.47 o 
  -5  -4  12       17.81       19.80      2.62 o 
  -4  -4  12      103.08       96.81      3.61 o 
  -3  -4  12      156.58      137.33      3.61 o 
  -2  -4  12      118.21      137.60      4.92 o 
  -1  -4  12       58.58       67.20      2.92 o 
   0  -4  12       72.85       76.05      2.24 o 
   1  -4  12       61.84       79.41      3.29 o 
   2  -4  12       25.47       10.49     10.60 o 
  -7  -3  12        0.04        2.36      9.43 o 
  -6  -3  12       39.78       33.81      2.78 o 
  -5  -3  12       26.80       32.33      2.81 o 
  -4  -3  12      208.35      203.83      6.65 o 
  -3  -3  12        0.38        3.02      2.32 o 
  -2  -3  12      269.98      237.24      6.65 o 
  -1  -3  12       25.14       22.95      2.51 o 
   0  -3  12       94.28       91.52      3.69 o 
   1  -3  12       30.00       30.59      2.66 o 
   2  -3  12       16.20       21.84      2.79 o 
  -7  -2  12       51.26       53.69      3.22 o 
  -6  -2  12       42.21       45.33      3.01 o 
  -5  -2  12       36.20       29.86      2.69 o 
  -4  -2  12       83.19       77.02      3.12 o 
  -3  -2  12      338.31      315.48      9.12 o 
  -2  -2  12       70.49       85.62      3.00 o 
  -1  -2  12       66.69       70.90      2.94 o 
   0  -2  12       29.84       41.53      3.63 o 
   1  -2  12       29.65       26.34      2.63 o 
   2  -2  12        0.02        2.55     10.22 o 
  -7  -1  12       75.24       72.27      3.54 o 
  -6  -1  12        0.81        2.81     11.26 o 
  -5  -1  12      200.53      199.65      6.19 o 
  -4  -1  12        1.52        2.35      9.41 o 
  -3  -1  12       43.67       54.88      2.71 o 
  -2  -1  12        2.26        2.36      9.45 o 
  -1  -1  12      220.88      233.32      7.30 o 
   0  -1  12       55.79       49.44      1.97 o 
   1  -1  12        6.41        2.53     10.12 o 
   2  -1  12       14.30       24.47      2.70 o 
  -7   0  12        0.19        2.46      9.83 o 
  -6   0  12      137.97      133.78      4.09 o 
  -5   0  12       40.76       49.26      2.85 o 
  -4   0  12       86.40       70.88      2.89 o 
  -3   0  12       35.38       38.88      2.59 o 
  -2   0  12       96.62       91.09      3.10 o 
  -1   0  12       14.14       17.74      2.56 o 
   0   0  12      192.38      192.88      6.79 o 
   1   0  12        5.35        7.92      2.57 o 
   2   0  12       51.15       51.00      3.12 o 
  -7   1  12       27.41       22.96      2.98 o 
  -6   1  12       46.69       37.25      2.98 o 
  -5   1  12      157.19      142.13      4.33 o 
  -4   1  12       42.39       54.71      2.94 o 
  -3   1  12       49.11       49.91      2.75 o 
  -2   1  12       50.37       69.12      3.01 o 
  -1   1  12      344.38      340.71     10.99 o 
   0   1  12        0.40        2.41      6.80 o 
   1   1  12        9.37        2.61     10.43 o 
  -7   2  12        0.88        9.74     10.89 o 
  -6   2  12       23.16       22.71      2.94 o 
  -5   2  12      130.73      137.95      4.53 o 
  -4   2  12       58.25       56.83      3.03 o 
  -3   2  12      168.43      169.15      5.55 o 
  -2   2  12       43.56       60.30      2.92 o 
  -1   2  12       36.67       46.36      2.85 o 
   0   2  12        4.10        2.44      6.91 o 
   1   2  12       80.42      100.65      3.67 o 
  -7   3  12        0.02        2.76     11.06 o 
  -6   3  12       17.34        3.01     12.07 o 
  -5   3  12        0.49        8.85     11.00 o 
  -4   3  12      106.64      125.31      3.84 o 
  -3   3  12       29.55       31.40      2.92 o 
  -2   3  12        6.06        2.62     10.49 o 
  -1   3  12        5.78       17.61      2.43 o 
   0   3  12        6.04        5.33      2.40 o 
  -6   4  12       43.54       62.66      3.53 o 
  -5   4  12       41.88       29.49      3.03 o 
  -4   4  12        6.41        2.89     11.57 o 
  -3   4  12        8.80        2.50     10.02 o 
  -2   4  12       53.37       50.10      3.11 o 
  -1   4  12        8.19        9.39      2.55 o 
   0   4  12        0.47        2.46      6.94 o 
  -5   5  12       27.94       37.80      3.16 o 
  -4   5  12        2.74        7.64      2.62 o 
  -3   5  12       33.13       50.54      3.22 o 
  -2   5  12       13.33        2.66     10.65 o 
  -4  -6  13        4.91        2.72     10.88 o 
  -3  -6  13      109.34      111.62      3.72 o 
  -2  -6  13       78.66       94.16      3.48 o 
  -1  -6  13        0.63        2.25      9.01 o 
  -5  -5  13        0.33        2.66     10.62 o 
  -4  -5  13       57.85       58.63      3.16 o 
  -3  -5  13        6.07       11.94      2.60 o 
  -2  -5  13       26.81       18.14      2.61 o 
  -1  -5  13        5.78        2.68     10.75 o 
   0  -5  13      115.08      115.44      2.95 o 
  -5  -4  13       20.66       15.12      2.75 o 
  -4  -4  13       25.59       25.54      2.72 o 
  -3  -4  13      138.89      140.08      5.28 o 
  -2  -4  13        1.50        2.54     10.16 o 
  -1  -4  13       17.89       15.99      2.63 o 
   0  -4  13        5.31        4.34      7.44 o 
  -6  -3  13        6.07        0.69      2.76 o 
  -5  -3  13       13.80       17.69      2.67 o 
  -4  -3  13       17.99       22.76      2.74 o 
  -3  -3  13      212.47      218.27      6.14 o 
  -2  -3  13       10.37        2.53     10.13 o 
  -1  -3  13       54.79       58.31      3.02 o 
   0  -3  13        7.82       16.77      1.79 o 
   1  -3  13        0.52        0.62      2.48 o 
  -6  -2  13       58.95       61.00      3.36 o 
  -5  -2  13        4.14        2.53     10.13 o 
  -4  -2  13      162.65      152.00      4.89 o 
  -3  -2  13       19.25        2.66     10.65 o 
  -2  -2  13       31.43       33.94      2.77 o 
  -1  -2  13       27.59       31.09      2.77 o 
   0  -2  13       21.19        8.57      7.43 o 
   1  -2  13       10.86        7.58      2.48 o 
  -6  -1  13       98.64      108.43      3.85 o 
  -5  -1  13       12.15        2.74     10.98 o 
  -4  -1  13       54.00       73.26      3.20 o 
  -3  -1  13       42.67       35.65      2.79 o 
  -2  -1  13       29.12       42.84      2.81 o 
  -1  -1  13       95.95       82.43      3.27 o 
   0  -1  13        8.20        7.08      2.72 o 
  -6   0  13        0.24        5.42      9.13 o 
  -5   0  13       19.31        7.39     11.54 o 
  -4   0  13        0.58        2.30      9.21 o 
  -3   0  13        7.11       12.92      2.46 o 
  -2   0  13       57.05       56.92      2.99 o 
  -1   0  13       37.34       44.47      3.09 o 
   0   0  13       13.62       12.57      1.85 o 
  -6   1  13       28.32       36.03      3.12 o 
  -5   1  13       11.44        2.86     11.42 o 
  -4   1  13       26.44       28.40      2.79 o 
  -3   1  13        0.86        2.31      9.26 o 
  -2   1  13        8.42        5.56      2.46 o 
  -1   1  13        0.18        2.51     10.04 o 
   0   1  13       12.60        5.13      7.61 o 
  -6   2  13        4.85        8.09     10.80 o 
  -5   2  13       41.54       39.32      3.09 o 
  -4   2  13       48.56       60.35      3.12 o 
  -3   2  13       20.02       22.26      2.84 o 
  -2   2  13       12.05       23.54      2.70 o 
  -1   2  13        8.77        2.49      9.98 o 
  -5   3  13       92.33      116.50      4.14 o 
  -4   3  13        0.58        2.70     10.84 o 
  -3   3  13       67.75       87.33      3.76 o 
  -2   3  13       16.30       21.72      2.92 o 
  -3   4  13       10.41        2.96     11.84 o 
  -3  -4  14        1.69        2.53     10.15 o 
  -2  -4  14       13.54        2.55     10.19 o 
  -4  -3  14       12.81       15.21      2.73 o 
  -3  -3  14       35.50        5.97     11.46 o 
  -2  -3  14       62.47       61.61      3.22 o 
  -4  -2  14        3.48        2.49      9.96 o 
  -3  -2  14       24.59       28.49      2.86 o 
  -2  -2  14       12.14       22.55      2.62 o 
  -4  -1  14        0.37        2.50     10.02 o 
  -3  -1  14        9.08       18.14      2.57 o 
  -2  -1  14       26.07       20.12      2.72 o 
  -4   0  14        8.01        2.87     11.49 o 
  -3   0  14        3.70        2.23      8.95 o 
  -2   0  14        6.00       17.89      2.70 o 
  -4   1  14        4.22        2.98     11.90 o 
  -3   1  14       24.83       25.63      2.92 o 
                                                 
